# Supplementary material for: Identification of microRNAs associated with the exogenous spermidine-mediated improvement of high-temperature tolerance in cucumber seedlings (Cucumis sativus L.)
Source: BMC Genomics. 2018 Apr 24;19:285. doi: 10.1186/s12864-018-4678-x (PMC5937831; doi:10.1186/s12864-018-4678-x)
Supplement: Supplementary file 2 — Table S1. Detailed information of known miRNAs identified from the CW, CS, HW and HS libraries. (XLSX 21 kb) [file 12864_2018_4678_MOESM2_ESM.xlsx]

## Sheet: Sheet1
Additional file 2: Table S1. Detailed information of known miRNAs identified from the CW, CS, HW and HS libraries.
Family	Member	miRNA name	Sequence (5'to 3')	Size (nt)	Read count
					CW	CS	HW	HS
miR1511	2	miR1511	AACCCUAGAGCUCUGAUACCAUGU	24	332	671	117	119
		miR1511-3p	ACCUGCUCUGAUACCAUAUUAAAC	24	0	248	14	0
miR1520	1	miR1520n	UCAACUCAGAACUGGUACGGACA	23	13848	9778	5697	5082
miR156/157	4	miR156d-3p	GCUCUCUAUGCUUCUGUCAUCU	22	508	0	438	0
		miR156k	UUGACAGAAGAGAGUGAGCAC	21	7712	16065	34441	25520
		miR157a-5p	UUGACAGAAGAUAGAGAGCAC	21	20463	17939	32206	20058
		miR157d-3p	GCUCUCUAUGCUUCUGUCAUC	21	548	341	476	318
miR159	2	miR159a	UUUGGAUUGAAGGGAGCUCU	20	53654	65447	52541	49542
		miR159b-3p	UUUGGAUUGAAGGGAGCUCUU	21	26320	33903	29263	27325
miR160	2	miR160a-5p	UGCCUGGCUCCCUGUAUGCCA	21	25	26	0	0
		miR160h	UGCCUGGCUCCCUGUAUUU	19	0	0	550	203
miR162	2	miR162a-3p	UCGAUAAACCUCUGCAUCCAG	21	295	632	497	423
		miR162a-5p	GGAGGCAGCGGUUCAUCGACC	21	7	11	0	0
miR165/166	3	miR165a-3p	UCGGACCAGGCUUCAUCCCCC	21	1210	1663	3499	2727
		miR166a-3p	UCGGACCAGGCUUCAUUCCCC	21	1112051	1515319	3135693	2125989
		miR166u	UCUCGGACCAGGCUUCAUUC	20	98167	99387	202925	141236
miR167	2	miR167b-3p	GGUCAUGCUCUGACAGCCUCACU	23	56	81	75	99
		miR167d-5p	UGAAGCUGCCAGCAUGAUCUG	21	21689	20537	24972	20166
miR168	2	miR168a-3p	CCCGCCUUGCAUCAACUGAAU	21	1061	14674	11326	6988
		miR168a-5p	UCGCUUGGUGCAGGUCGGGAA	21	1477	3946	3787	3058
miR169	2	miR169c-3p	GCAAGUCGUCCUUGGCUACC	20	340	396	58	56
		miR169k	UGAGCCAAGGAUGACUUGCCU	21	49	0	93	89
miR170	1	miR170-5p	UAUUGGCCCGGUUCACUCAGA	21	373	4623	11637	3798
miR171	2	miR171a-3p	UGAUUGAGCCGCGCCAAUAUC	21	73	45	169	0
		miR171c-5p	UAUUGGUCCGGUUCACUCAGA	21	156	242	1261	376
miR172	1	miR172c-3p	AGAAUCUUGAUGAUGCUG	18	0	0	28	27
miR1863	1	miR1863	GUAGGCUCUGAUACCAUGUUAAAU	24	36	58	0	0
miR2199	1	miR2199	UGAUAACUCGACGGAUCGC	19	12971	23729	0	0
miR2275	1	miR2275b-5p	ACGGAUUAGAGACAACUGCUACACC	25	28	0	27	0
miR2600	1	miR2600b	AUGAUGUGGCAACUUGUGAUUGGU	24	0	62	22	0
miR2916	1	miR2916	GGGGGCUCGAAGACGAUCAGAU	22	2721	3243	894	1710
miR2950	1	miR2950-5p	UUCCAUCUCUUGCACACUGGA	21	20	0	41	45
miR319	3	miR319a	UUGGACUGAAGGGAGCUCCCU	21	785	544	0	0
		miR319a-3p	UUGGACUGAAGGGAGCUCCC	20	1118	755	1249	814
		miR319c	CUUGGACUGAAGGGAGCUCCC	21	0	0	1168	778
miR3630	1	miR3630-3p	AAUGGGAAUCUCUCUGAUGCACU	23	170	251	118	121
miR390	2	miR390a-3p	CGCUAUCCAUCCUGAGUUUCC	21	23	0	36	36
		miR390a-5p	AAGCUCAGGAGGGAUAGCGCC	21	101	79	146	70
miR393	2	miR393a-3p	AUCGUGCGAUCCCUUAGGAAU	21	39	27	28	8
		miR393b-5p	UCCAAAGGGAUCGCAUUGAUUU	22	516	508	1355	1316
miR394	2	miR394a	UUGGCAUUCUGUCCACCUCC	20	14	0	11	0
		miR394a-3p	AGGUGGGCAUACUGCCAACUG	21	6	0	5	0
miR396	2	miR396f	UUCCACGGCUUUCUUGAACUG	21	45857	151906	104012	91297
		miR396g-3p	GUUCAAGAAAGCUGUGGGAGA	21	1730	2037	1353	1349
miR397	1	miR397a	CAUUGAGUGCAGCGUUGAUGU	21	35	40	0	0
miR398	2	miR398b	UGUGUUCUCAGGUCGCCCCUG	21	30397	52351	353	475
		miR398b-3p	UUGUGUUCUCAGGUCACCCCU	21	64	70	91	43
miR399	1	miR399a	UGCCAAAAGAGACUUGCCCUG	21	50	120	114	71
miR408	2	miR408	UGCACUGCCUCUUCCCUGGCUG	22	18818	27191	282	1158
		miR408-3p	AUGCACUGCCUCUUCCCUGGC	21	18697	27054	280	1159
miR437	1	miR437	AAAGAUUUGAGAAGUGUUGAGCUU	24	23	39	22	15
miR4388	1	miR4388	AACUUCAGGGACCAAAUAGACAUC	24	243	637	288	307
miR447	1	miR447a-3p	UAUAGGAGGAUAAUUGUAAUAUU	23	0	0	9	21
miR479	1	miR479b	ACGUGAAUUUGUUAGGCUCAGAUC	24	369	137	184	0
miR4995	1	miR4995	AUAGGCAGUGGCUUGGUUAAGGGA	24	179	124	91	70
miR5020	1	miR5020a	UGAAGAGAGGCUGGACUUGCA	21	0	0	644	290
miR5054	1	miR5054	UUCCCCACAGACGGCGCCA	19	487	755	147	354
miR5059	1	miR5059	UCGAUCCUGGGCAGCAACACCA	22	48	74	0	52
miR5077	1	miR5077	AUUCACGUCGGGUUCACCA	19	1720	343	176	837
miR5139	1	miR5139	AAUCCUGGCUGCGGAACCA	19	3210	6739	2195	3577
miR5185	1	miR5185m-3p	UUUGAAAAUUUGAACAGAGAGCCU	24	19	33	12	19
miR5222	1	miR5222	UUAAGGAGGGAAGAAUGUAAUGCC	24	51	30	28	0
miR5227	1	miR5227	UAGACGAAGAAGAAGAUGAUGAAU	24	10	34	23	17
miR5241	1	miR5241a	GUGAUGAAUGGAAGACUGCUU	21	49	68	0	0
miR5243	1	miR5243	UAGGGCAGAGAAUCGGGAGGU	21	97	65	0	0
miR5293	1	miR5293	GAGAAGAAGAUUGAGGAUAGAAGA	24	18	24	0	0
miR5368	1	miR5368	AGGGACAGUCUCAGGUAGA	19	378	583	343	266
miR5505	1	miR5505	GAGGAUUGGUAUUGCUCCU	19	761	2378	952	1349
miR5777	1	miR5777	CUAGUAAAAAUGUCUGGAUGCACC	24	63	70	16	28
miR6173	1	miR6173	UAGCCGUAAACGAUGGAUACU	21	1237	843	419	297
miR6277	1	miR6277	UGUGUGUGUGAGAAUGAGAGAGAC	24	6	24	0	0
miR6279	1	miR6279	UAGAACAAGAAUUACAGACGCACC	24	28	28	12	10
miR6284	1	miR6284	UUUAGACCCGUGGAUGAAUGAUU	23	0	16	0	10
miR6300	1	miR6300	GUCGUUGUAGUAUAGUGG	18	331	528	341	850
miR6475	1	miR6475	UCUUGAAAGUAAAGGAGC	18	72	30	0	28
miR6478	1	miR6478	CCGACCUUAGCUCAGUUGGU	20	289	300	237	202
miR7129	1	miR7129	AGCCAAAUCUAAACUAUCGUCGUU	24	98	91	55	59
miR7532	1	miR7532a	GAACAGCCUCUGGUCGAUGGA	21	1498	1207	0	0
miR7545	1	miR7545	UUGAAGAAAUUAGAGUGCU	19	0	204	0	92
miR7731	1	miR7731-3p	GGUUAGCACUCUGGACUUUGAAUC	24	580	654	419	394
miR7741	1	miR7741-5p	UGUUAUUGUGGAAGUUCUUGA	21	1332	856	1227	729
miR7767	1	miR7767-5p	CCCCAAGAUGAGUGCUCUCC	20	114241	103489	75605	56949
miR7782	1	miR7782-3p	CACCUGCUCUGAUACCAUAUUAA	23	215	314	148	0
miR7811	1	miR7811	GAACUGGAGAUACGGAUAUGAACC	24	18	18	0	10
miR7984	1	miR7984a	UCCGACUUUGUGAAAUGACUU	21	4204	3406	2191	1741
miR8022	1	miR8022	UUUAGAAUUUGAAUUUUGGACAUU	24	16	21	0	0
miR8027	1	miR8027	AUCUCGACUAAUUAUUACUGGACU	24	63	68	33	0
miR8051	1	miR8051-3p	UAUUUCUUUCUACCAUACUAUCGGA	25	185	352	353	464
miR8139	1	miR8139a	UCCUGGCUGAGAGAGGAUUUGAAC	24	0	25	0	9
miR8155	1	miR8155	UAUCCUGGCUGCGGAACCA	19	73	153	109	217
miR8175	1	miR8175	CGAUCCCCGGCAACGGCGCCA	21	377	546	91	220
miR827	2	miR827	UUAGAUGACCAUCAACGAACU	21	0	0	77	82
		miR827b	UUUGUUUGAUGGUAUCUGC	19	2272	2500	0	0
miR829	1	miR829-3p	CUCUGAUACCACAUGAUAGAACU	23	30	14	15	20
miR845	1	miR845a	CGACCGCUCUGAUACCAAUUUGAU	24	0	19	0	129
miR858	1	miR858	UCUCGUUGUCUGUUCGACCUUG	22	780	639	890	1086
miR8581	1	miR8581	GAGAGAAGCUUGGUUGAUCGACU	23	34	0	85	65
miR8585	1	miR8585	UCUCAUGGAGAGAUCGAUCCUGGCU	25	10062	9714	0	7603
miR8590	1	miR8590	UUCCGAUUGUAGUACUAAAAAAAU	24	130	94	78	87
miR8591	1	miR8591	AAGAGAUGUAAGUCAGGCCAGACC	24	0	14	7	0
miR8672	1	miR8672	CAGAGAAAUGCAAUGUAGAAACA	23	34	129	87	62
miR8706	1	miR8706a	GAGUUUUAGGAUUGAUUGUAGAAA	24	244	243	0	0
miR8778	1	miR8778	UUUCCAAUUCAAGAUUUGAACUUU	24	0	7	9	0
miR894	1	miR894	UUUCACGUCGGGUUCACCA	19	3272	2869	1484	1611
miR9478	1	miR9478-3p	UGUAGAUUACAUAUUGAGCCU	21	21	20	0	0
miR9484	1	miR9484	UAGGCAAGGGAAGUCGGC	18	6119	9275	3476	4238
miR9726	1	miR9726	UGUAGGCAUUAUUUUUUUUCUU	22	1027	1105	976	999
The miRNAs that expressed only in one library were removed.
