# Supplementary material for: Identification of microRNAs associated with the exogenous spermidine-mediated improvement of high-temperature tolerance in cucumber seedlings (Cucumis sativus L.)
Source: BMC Genomics. 2018 Apr 24;19:285. doi: 10.1186/s12864-018-4678-x (PMC5937831; doi:10.1186/s12864-018-4678-x)
Supplement: Supplementary file 3 — Table S2. Detailed information of novel miRNA candidates identified from the CW, CS, HW and HS libraries. (XLSX 37 kb) [file 12864_2018_4678_MOESM3_ESM.xlsx]

## Sheet: Sheet1
Additional file 3: Table S2. Detailed information of novel miRNA candidates identiﬁed from the CW, CS, HW and HS libraries.
miRNA name	Location	MFE (kcal/mol)	Sequence of precursor	length of precursor (nt)	Structure	Novel miRNA sequence	Arm	Size(nt)	Read count
									CW	CS	HW	HS
novel_mir_100	Chr4:13045011:13045192:+	-32.1	AUGACAACUAUUUUGACGUAUAUCUUUGAAACUCAAUAAGUUUCCUUUUUAGUUACUAGAGAAAACACAUUAUUAAUUGUGAAUUUUGUUCCUUUAGGAAAAAUUAGGUUUGCUUUACCAAAACCUUCAAUAAAGUUUGUAGAACUUGAUAUUCAAUUGACAUUUGCUUCAAGCAUUGUCAA	182	.((((((....(((((.(((..((.(((((..((((...((((..(((((((...)))))))))))..........(((..(((((((((((....)))......((((((.........))))))...))))))))..)))...))))..)))))..))....))).)))))..)))))).	UUUUGACGUAUAUCUUUGAAACU	5′	23	10	13	10	13
novel_mir_101	Chr4:13793175:13793408:+	-91	AUUCUAUGUGAAUUAGGAAUUCUUGGUGGUGAAUGAGUAAAAUAGUUAACAAAAUGACCAACAGAACUGAAUGUGAAUCUGAUUUUUGGUCAUAUAAUUUGUUGCUGGGGAAACAUAGGCAGUCACCUUAAGGGAAUUGCGUUUGCAUUAUUAACUACUAAAUACAUUUCAGUUGGCCAUUUUGUUUACUAAUUUUACUUAUUCCGCACCAAGAAUUCCUACUUCAUGUAGAAG	234	.(((((((((((.((((((((((((((((.((((((((((((((((.(((((((((.(((((.(((.((.((((((.((........)))))))).......(((...(....)....(((((..((....))..)))))....))).................)).))).))))).))))))))).))).)))))))))))))).))))))))))))))).))))))))))).	CCGCACCAAGAAUUCCUACUU	3′	21	0	44	0	30
novel_mir_107	Chr4:19166049:19166321:+	-70.24	AUAUUGAAACGUGGCGUGUAUUUAUUGGUUUUUCUGAUUACUCGAUGGGGCUGAUAAUGCCAUGUCAUCACAUAAAUAUGCGGUUCCUAUUUUUCCUUUUUCCUUUUAAAAAGAAAUUAAAAUAAAAGGCGUAUGGCUGCGAUUUCAGAGACGUGGGAUUCUUUCCGGUGUUAUAUUUACAUGGGCCAAAACUUUGGGCCCCAACUAUUGAGCCCAUUUCUUUUAUCGACCCAUUGAGAAAAGGAAAAUUGGAAUGAACGACUAUUUUAACAU	273	....(((.(((((((((.....(((..(((((..(((....)))..)))))..))))))))))))..)))...(((((..(((((((...((((((((((((((((((..............)))))))...((((...((((...(((((.(((((.(((......((((.......))))(((((.........)))))........)))))))).))))).))))..))))...)))))))))))..)))))...))..)))))......	AAGGAAAAUUGGAAUGAACGACU	3′	23	17	12	0	11
novel_mir_110	Chr4:2402369:2402662:-	-76.4	UGAGUUUAACUUCUAGUAGAAGCUUUGACCCGAUCACUCUAUCCCACGGCAAUAAUGACUUUUGAUAAAACCUAUUUAUUAAGUAAUUCCCUUUCUUUUUUAUCCGAUGUGGGACAAAUUCCAGGUUUCCUAAUCUUAAUCCAGUGGAUUUGGUAUCUGGGUGUUGGGUUUCUUCUUUCGAUGCAUAUUGAUCCUUGAUUUUUGCUCUGUUCGAAUGUUGGUGAGAAUGUUGUAUUGGAAAAUGUGUUGAUUGAUAGAGGGUUGAAGCUUUUAGCCACUGGUUGUCCAAACUUG	294	.((((((.((..(((((((((((((..((((......((((((...(((((............((..(((((((.............((((..((..........))...)))).....(((((((..((.(((((.........))))).)).)))))))...)))))))..)).(((((((((((((..((.(..((.((((.......)))).))..).)).)))).))))))))).....)))))...))))))))))..))))))))....)))))..))..)))))).	UUCUAGUAGAAGCUUUGACCC	5′	21	626	1467	965	1957
novel_mir_111	Chr4:4716614:4716837:-	-82.7	ACACCGGCGGUCUCUAAUUCGCUUGGUGCAGGUCGGGAACCGCUUCGCUCAGCCUACGGUUUACGUUUCUCGUUGGCCGGUCCUUCUUCAUCUUCCUUUCUUGUUCUUCUCUGCUUUUGUUUUUUUGCUUAAUUUCUUUGCCGCUGUGCGGUGUUAUGUUGUUGGAAAAAUGUGUGGGCGAAUUGGAUCCCGCCUUGCAUCAACUGAAUCGGAAACCGUGGUGA	224	.(((((.((((.((..(((((.((((((((((.(((((.(((.((((((((.....((((..(((.....)))..)))).......................................((((((((...((((.....((((((...))))))....))))..))))))))...)))))))).))).))))).)))))))))).)))))..)).))))))))).	UCUCUAAUUCGCUUGGUGCAG	5′	21	33	48	18	19
novel_mir_112	Chr4:6839727:6840061:-	-65.13	ACUAAAUCAUUCAAACGACUUUGAGCAAGCCUAUUUCGUUAAUUUCUUGCUAUGAAGCUGCAAAAUUAGAAAGUUUUAUUGUCAAUGAAUCAACAAAAUUUGAUUCUCAUUCUCAAUGUACUUAACGAGAGGAAAGCUAACGUGCUCAAACACACUCUAAUUACGUUCGCUUCCAGAAGCAUUACAAAUAAGACCUAAAAUUCUCACACCAAACUUUUGCAAGUUUAAAGUUGAUUGUCCAAAAUUAUCCCACCAUUCCACUAUAGGUAGGUACAAACAAAAAAAAAAUUAAUAGAAUAGCUUAUUGCUGAGUAUCGUUGAAUAAUCGUUUAGUU	335	(((((((.((((((.(((..((.(((((..((((((..(((((((...(((...(((((((((((.....((((..(((((..((((((((((......)))))..)))))..))))).))))...((((((((.((.((((((.................)))))).))))))..........(......).........)))).........)))))).)))))..)))....................(((...((......))..))).............)))))))..))))))....))))).))..)))))))))....))))))).	UCAAACGACUUUGAGCAAGCCU	5′	22	146	310	210	131
novel_mir_114	Chr4:10111625:10111819:-	-70.9	GUCAUCGGCGCUCUCUAAUUCGCUUGGUGCAGGUCGGGAACUGUUUCGCUUUUUGUUCAUCAUGAUCUCUUGAUUGUUGUUCUCUCUUUCAAUUUCCUCUGCGUUGUUCAGGGGAAAUAUAUAUAUAUGUGUGUGUGUGUGUAAUCGAGCGAAUUGGAUCCCGCCUUGCAUCAACUGAAUCCGAGACAGCGAUGA	195	.((((((.(..((((..(((((.((((((((((.(((((.((..(((((((...(..((..(..(((....)))..)))..)..........(((((((((.......)))))))))(((((((((((....)))))))))))...)))))))..)).))))).)))))))))).)))))..))))..)))))))	CUAAUUCGCUUGGUGCAGGU	5′	20	0	48	18	19
novel_mir_115	Chr4:10475259:10475354:-	-20.9	UCUCACUGUCUUUUAGACUUGCGUUUUAAAAAUCUAUCUUCCAGGAUCAGACAUUUAGACCAAUUAGAGAAUAAGGUUGAAGGAUUUUCGGUGAGG	96	.(((((((((((((((.((((..((((((...((((...((........))....))))....))))))..)))).))))))))....))))))).	UUAGAGAAUAAGGUUGAAGGAUU	3′	23	0	12	0	12
novel_mir_119	Chr4:16314386:16314548:-	-23.51	AUGCAAUUCAUUCACACAAAAUUUGUAGGGCCUCUAAGUUUGGAAUCUUUUGUGAUUUAUUGGAGUGUUUUUAUUUCUCUUCCUCUCAAUUGUCUCUUUCUUCUUCUUCUUUUUUUUUUUUUUUUUUUUUGGGUUUUAUAAUUGGUUGUGGAAAUAUUUAUUU	163	..........(((.(((((...(((((((((((..(((...(((..(..(((.((......((((((....))))))......)).)))..)..)))..)))............................)))))))))))....))))))))..........	UUCACACAAAAUUUGUAGGGCCU	5′	23	0	12	0	11
novel_mir_121	Chr5:860800:860879:+	-20.3	UUGAUCUUUCUUCGAUGUGGAGAUACUUAGCCUUUUGAAAGCUGAAGUUUGAGUGGAAGCACACGUUGGAUAUUGAUUUU	80	..((((..(.((((((((((...(((((((.((((........)))).)))))))....).))))))))).)..))))..	UUCGAUGUGGAGAUACUUAGCCU	5′	23	0	9	0	10
novel_mir_124	Chr5:5408029:5408136:+	-48.2	UUAUUAAGCCGACUAGUAGAAGGGCUUCUCUCCAUUGGCAGGCAUAAUGACUUAGACUUUCAUGUUCUGCCAAAGGAGAGUUGCCCUUCAUCUAGUUUUGCUUUACUG	108	.....((((.((((((..(((((((..((((((.((((((((....((((.........))))..)))))))).))))))..)))))))..))))))..)))).....	AGGGCUUCUCUCCAUUGGCA	5′	20	0	6	6	8
novel_mir_131	Chr5:17241469:17241571:+	-35.1	UUGGUAGCCAAAUCUAAAUGAUUUUUUUCAAAGUGUUGGUACGUUUAGAUUUUCUAAGAUGCAUAAUAUAUUUGGGAAACGAUCGUUUAGAUUUGGUAAUUCA	103	......((((((((((((((((((((..(((((((((((((..(((((.....))))).))).)))))).))))..))).)))))))))))))))))......	GGGAAACGAUCGUUUAGAUU	3′	20	0	5	9	0
novel_mir_132	Chr5:18931363:18931672:+	-70	CAUUCUCUUGUAUGUCCUCAAGAAUCCCGAGUGCCCUCCCAAAAUAGAGUCAUGGAAUGUAUGUAAUAAGGUGGGGAUCAAGGAAGAUGUCUUGGACAAUACCACUCUCUUCUUAUAGAAUAGUUUCCCAUUCUCUCAGCUAAAUUUGCUGAUUCCCUCCGGAUUUUGUUUCAACUCCUCGAUCAUAUUCUUUAAAUCUUCAUCUUGUUGGACUUCCUUAUCUACCACUUCCAUAUCCACAAUGCCAUUAGUAGUCAAUGAGUUCACUUCCAUCGGGUAUUCAAUUCUAGAUAGGGCAUCGACUGCUUGU	310	((..(..(((.((((((((.(((((...((((((((...(......)....((((((.......((((((((((((((..(((((((.(...(((......)))..))))))))..((((((...((........(((((.......))))).(((....))).................))...))))))....))))))))))))))((((((......((((......(((.......)))......)))).....))))))..)))))).)))))))).))))).))..)))))))))..)..)).	UAUGUCCUCAAGAAUCCCGAG	5′	21	0	54	0	50
novel_mir_133	Chr5:19134169:19134362:+	-47.8	CGUACUAGCUCUACCGGAUUGGAACCUGCCUUUCAUCAUUGAAACAGAUGCGUCGGGGAUUGCUUUAGGGGCAGUUCUAUCUCAAAAUGGCCAUCCCAUAGCUUUUUUCAGUCAAAAACUAUCAAACCGAGCAAAAACCAAGUCCAUAUAUGAGAGGGAAUUGAUGGCUGUGGUUCUAUCGGUACAGAAGUGGA	194	..((((..((.((((((..(((((((.(((.((((....)))).....(((.((((((((((((.....))))))))...((.((((.(((.........))).)))).))...............))))))).....(((.(((...........))).)))..)))...))))))))))))).)).))))..	CUACCGGAUUGGAACCUGCCU	5′	21	0	25	0	10
novel_mir_137	Chr5:23562681:23563001:+	-61.36	AAGGAAGGCGACUAAUCAAUAUGGGCAGGUUUUUUCUUUAUUCUUUUUUAUUGGUCUAUUAACAAUAAAAUGCACAUGCAUCAUCCACGUGUUCUUAAUACUCUUCUACACGUGUCUCACUUUCCUCUUGGUUGUUGCAUUUUGGGGUACUUUUGCAAUUUUAUAAACUUCAUCUCUCAUCGUUUUCGUUUAUUUUUUAAUUAAUUAUUAAAAUAUGACAAAAAAUAUAUAUACACUUUUACGACGAUAUUUGUUAAUUUUAUUUUUGUGUAGGGAGAGAUGAAUGUACAUCGGGAUAAGGAUAGAACACUAAGUUUUUUU	321	.((((((((..(((.......)))..(((((((.((((((((((.((((((((.........))))))))......((((.....(((((((...............))))))).........((((..(((......)))..))))......)))).........((((((((((((...(((((...((((.(((((((.....))))))).))))...))))).........(((.(((((.((((...........)))).))))).))))))))))))).)).....)))))))))).))))).))..))))))))	CAUCGGGAUAAGGAUAGAACACU	3′	23	0	22	8	13
novel_mir_138	Chr5:25644727:25644964:+	-41.91	UCAAAUGUAUGAGAAUUAAAUGACUGUGGGCUUAUUUAAUGGGGUUUUGAUGCUUGGAAAUUACAAAUGUCUGUGUUUGGGGUGCAAGAAUUGAUAAUCUUAAUUUCUAACACUUAUGUUUGGGUACUGGUUUUGAAUUCCUAAGCUUAGCUAAUCUUUUUUUUUUUUUUAAUUGUACAAUCUAAAUUUAUUGUUUACAAAAUAUUUAAUUGAUUUUUUUAAUAUUUUGUAUAUAUAA	238	.....((((((((((..(((.((..(((((((((......(((((((....(((.(.......(((((((..(((((.(..((..((((........)))).))..).)))))..)))))))....).)))...))))))))))))))).)...)).)))..))))).......)))))............(((.(((((((((((.((........)).))))))))))).)))...	GAGAAUUAAAUGACUGUGGGCUU	5′	23	240	279	0	34
novel_mir_140	Chr5:26245510:26245712:+	-33	CAUAAACCUCCUUUUCAUAUAUAUAUAUAUUUCUCUUAUUAGUCCAUGUCCAACCAAAAUUAAUUUAGCUUCGUAUUGGUAUUUUGAACGUGAUCAUUUAUAACAUUUGUACUAUUAAUUGUUUACCAUGCACAUCAAUUAUUUUCUUAAUUGAGUCGAACGACAAAUUGGAGAUGUAUCUAAGUGUGGAACUGUCUCCAUCA	203	............((((((((.((.((((((((((...(((.(((........(((((.((.((......)).)).)))))..(((((..(((..(((....((((.(((......))).))))....)))))).(((((((......))))))).))))).))).))).)))))))))).)).))))))))............	GAGAUGUAUCUAAGUGUGGAACU	3′	23	40	101	24	28
novel_mir_15	Chr1:2377143:2377249:-	-33.06	ACAUAUUGAGAAAUACUGACUAGAUCCAUGCAGGAGAGAAUAGAAUUGUUGGAGUUUUCUUUAGGCUCAUGUCCUCCUGGCUUGGGUCUUCGUGGGACUCAAUGGUC	107	...(((((((...(((.((..(((((((.(((((((.((............((((((.....))))))...))))))).)).))))))))))))...)))))))...	AAAUACUGACUAGAUCCAUGCAG	5′	23	9	14	0	0
novel_mir_154	Chr5:20153611:20153754:-	-46.7	GCAAGGUUGAGAAAGUCUUCGGACAUCGGCGACUUGGAAACUAGAAAUUGAAACUUAGUGCAAAAUUCAUUCUGUUCUUGUGAAUUUGAGCUGUUCUUUAAUUUCCAAGUCCACCCAUGCCCGCUGAUUUUCUCAUCUCUUCUA	144	..((((.((((((((((..(((.(((.((.((((((((((.((((....(((...((((...((((((((.........))))))))..))))))))))).))))))))))..)).))).)))..)))))))))).).)))...	GGACAUCGGCGACUUGGAAAC	5′	21	2724	3188	3040	2555
novel_mir_155	Chr5:20529383:20529610:-	-39.25	CAUUAAUACGUUAGAGUGAUAUGUGAUAGAACUAUCAUUCAUAUAAUUCUAAAUUUUAUUUUACUAUUUUUAAAUAUGUUUUUUUAGUUCAAUUUUCAAUCAUUUUUUAAAAAUAUUAAGAGAAAAUGUAAAAGAUAAAUUUUGACAAAUGUUUAUCGUAGAAGAAAUGAAAAUGUAAUAGUAAGUGUUGGAUAAAUAGUUUGUCACGCUUUCUCUAUUUUCUAGUGA	228	(((((......(((((.((..(((((((((.((((..(((((....(((((.(((((.(((((.((((((((((.(((......................)))..)))))))))).))))).)))))......(((((((.((....)).))))))).)))))...))))).((.(((((.....))))).))..)))))))))))))..))))))).....))))).	UUAGAGUGAUAUGUGAUAGAACU	5′	23	0	19	11	8
novel_mir_156	Chr5:22921421:22921543:-	-53.1	AACCCCAAAGGAGUGAACCUGAGAACACAAGAUUGCAUUUGAAAUUUGCCCAAUCGAUUUUUGUUUUGUUGGGAUUAAUUCAACAUAUUGCUCUUUGUGUUCUCAGGUCACCCCUUUGGAGAC	123	....(((((((.((((.((((((((((((((...(((.(((((.....(((((.(((........)))))))).....))))).....)))..)))))))))))))))))).)))))))....	GAGUGAACCUGAGAACACAAGA	5′	22	15	187	73	33
novel_mir_16	Chr1:8501219:8501304:-	-27.3	AGACUGUAUGAGCGUCAAGUAUUAUAUCAUAUUUGAUGUUUAUUACGUGUCAAGUAAGAUCGUAUACAUGACGCCUUUUACAUGUC	86	.(((((((.((((((((.((((...(((.(((((((..(.......)..))))))).)))...)))).))))).))).)))).)))	GUAAGAUCGUAUACAUGACGCCU	3′	23	0	53	24	0
novel_mir_162	Chr6:4097374:4097459:+	-42.6	AAAGAAAAACACAAUGGUGUUGGUAUCUUAACCUUGGAAAAGAAUGUUUCCAAGGUUUAGAUAUCAACAGCACUGUGUCUUUUUUA	86	.((((((.(((((.((.(((((((((((.(((((((((((......))))))))))).))))))))))).)).))))).)))))).	UUUAGAUAUCAACAGCACUGU	3′	21	23	30	16	18
novel_mir_17	Chr1:9808040:9808395:-	-76.68	CAAAUAAAAAGAGGAUGCUGGCUGUGGGGUUCGAACCCACGCGCACUUAUGUGCAGAAGAUCUUAAGUCUUCCCCCUUAACCUCUCGGGCAAACCAGCUGUUUUGUUCGUUAACAUUGAUUUCUCUUUAUAUAACUAAGUUGAAUUAAAUAGUAAUGAAUCUUCUAGACGUCCCCCCAAGGCUUUCCCAUGAACAUUCUAGAGAAACAGCUUAAAUAAAACUCCACCCAUCAUCAUUUUCUUUCUCUUCUUCUUCUGCUUCUUCUCCAUUUUCAUCUCAUUCCAAUUCUGUACCCAAUUUCUUCCUUUCUCCCACGGCUGGAAAUGGCGGAGCAUUUGGCAUCCAUAUUCGGAACC	356	.......((((((((((.(((..((((((((....(((....((((....)))).((((((.....))))))..............)))......(((((((((((((((((...(((((((..(((.........)))..)))))))....))))))))..((((((........((.((.....)).)).....))))))))))))))).......))))))))...))).)))))))))).............(((.((((.(((((((((.((......................................)).))))))))).)))).....))).(((......)))...	GAGGAUGCUGGCUGUGGGGUU	5′	21	0	31	0	8
novel_mir_177	Chr6:27678977:27679110:+	-42.53	AAGAAUAACAGUGCGAGUCUCUAUUGGCAGAGAUUUAUUAUUAUCUCAAAGAAAAAUAAAAAAAUAUUUUUGUUUUUGCUUCUUUUUUCGAUCUUCUCCUUCUUCUGCCAAAAGAGACUUGCCCUGCCAUUCCA	134	..((((..(((.((((((((((.((((((((((.........(((..(((((((((((((((....)))))))))....))))))....)))........)).)))))))).)))))))))).)))..))))..	GUGCGAGUCUCUAUUGGCAGA	5′	21	9	5	0	7
novel_mir_179	Chr6:3597953:3598141:-	-59.2	UCACUCAAAAAAGAAAAAGUUAGAAUUUAGUCCAUAUAAUUCUAAAAGUUUGAAUUUAGUUUUUAUGGUUUGAUAAGAUCUUUAUAAAGGGUCUAUAUGGUCGAUAAAAUACUCGUAGAUAUUUUCUACCAUAUAGACUCUUUAUAAAAAAAAUUAUUCAACCGAGACUAAAUUCUAACUAUUGAGACU	189	...(((((...........((((((((..........)))))))).((((.((((((((((((...((((.(((((....(((((((((((((((((((((.((..(((((........))))))).))))))))))))))))))))).....))))).)))))))))))))))).)))).)))))...	CAACCGAGACUAAAUUCUAAC	3′	21	0	23	31	18
novel_mir_189	Chr6:26112838:26113071:-	-35.7	UUAAGAUUCGUUUGGAUUGAUUAGAGAAAAACUAUUUUUUUAAAAAAAUUAAUUUUGUUUAAUUAUUUUUACAACGUAAUAGUUUAAAUUGAACGGUAAAGAUGUUUCAAAAGGGUUAUUUGAUUCUUCGAAUUGUUGUGGUCUAAAAUAACUUGUUUCAAAAUUUAAACUAAAUACACAAUUAAUUAUUUAUUUCUAAGUGUUUUUUUUUUGUCAAUUUUAUUCAAUAUUUUC	234	.........(...((((((((.((((((((((.((((.....(((.((((((((((((..((....))..)))).(((.(((((((((((((((......((....))....(((((((((....((.(((....))).))....)))))))))))))...)))))))))))..)))..)))))))).)))......)))))))))))))).))))))))....).........	UUUGGAUUGAUUAGAGAAAAACU	5′	23	8	14	0	0
novel_mir_19	Chr1:12548216:12548311:-	-19.91	UUGAGCGAAACUUAUGUUGGCAACUUUCUAAGUGUUUAUUAACAUUUUUUUUUUACUUAUAAACAGUUGAGAAGUCAAUCCAAAUAUACGUUCAAU	96	(((((((.....((((((((..((((..(((.(((((((...................))))))).)))..))))....)).))))))))))))).	CUUAUGUUGGCAACUUUCUAAGU	5′	23	7	6	6	0
novel_mir_190	Chr6:27872216:27872298:-	-26.9	UGUAGUUAAAUGGUCCGAAGAUGGCGAUGAUUUGAAAGUUUGAGAAGUCAUUCAGAUUCGAAAUCUGUUGGGCCGUUUGCUCA	83	.(.(((.(((((((((((((((..(((..(((((((....(((....)))))))))))))..)))).))))))))))))))).	CAGAUUCGAAAUCUGUUGGGC	3′	21	0	8	10	0
novel_mir_194	Chr7:5567856:5567940:+	-22.4	GUGUCAUUGCUUCAAUUCCAAGAAUUCCUGGCUUUUAGCAUCUCUAAGGUUAGCCAAGAAAAACUUGGUAUAAAAGCAGUCUCUA	85	..(..(((((((..((.(((((..(((.((((((((((.....)))))...))))).)))...))))).))..)))))))..)..	UUCAAUUCCAAGAAUUCCUGGC	5′	22	0	61	14	7
novel_mir_204	Chr7:6241075:6241156:-	-18.8	UCCCCCACCUCAAGAAUCUAGAAAUAACGGACUCUCAGAAAGUUCUAGAUUCCGUCUUAGGAUUUUUUUGGCGAAAUAGGAA	82	(((..(.((..((((((((.((....(((((.(((.(((....)))))).))))).)).))))))))..)).).....))).	CAAGAAUCUAGAAAUAACGGACU	5′	23	222	237	0	0
novel_mir_208	Chr7:10500451:10500580:-	-37.7	AUUAUCGGAGGUUUGUAGAGGACUUUUCUCGUUUGGCUACUCUCUUGACUCAGUUGACUAGGAAGAAAAUAGGGAACUCCGUUUGUUUGGAGUCCAGCUUGUGAGGAUAGUUUUCAGAACCUUAAGCAAA	130	.......(((((((...(((((((.((((((...(((.....((((..((.((....)))).))))......(((.(((((......)))))))).)))..)))))).))))))).))))))).......	UUGUGAGGAUAGUUUUCAGAAC	3′	22	13	25	0	0
novel_mir_213	Scaffold000137:96278:96349:-	-27.7	AAUAACAAUAAUAGAUAGUAUGGUAGAAAGAUUCAUAUAUUUCUUUCUACCAUACUAUCGGAUAUCAUAGAA	72	.............((((((((((((((((((..........)))))))))))))))))).............	CUUUCUACCAUACUAUCGGA	3′	20	18	21	10	20
novel_mir_214	Scaffold003162:43:113:-	-26.4	AAAUUUGCUUCGAUUGAAGAAAUUUUGACGCCCAUGACAGCGUUGAAAUUUCUUCAAUGCAAACAAAUUUU	71	...(((((....(((((((((((((..((((........))))..))))))))))))))))))........	CGAUUGAAGAAAUUUUGACGCCC	5′	23	0	9	0	10
novel_mir_226	Chr1:301574:301685:-	-23.8	CAAAUUUUAUCGAACUCAAUCAUUUGCUAGCCUGAGAUUUUCUAAGAUUUAAACAAAAUCGAAAUCUAACCACAAAUGUAGUUUCAUCUUGAUUCAGUUUGACAGAGUUUGG	112	((((((((.(((((((.(((((..((..(((...(((((((....(((((.....))))))))))))....((....)).))).))...))))).))))))).)))))))).	CGAACUCAAUCAUUUGCUAGCCU	5′	23	15	0	0	16
novel_mir_238	Chr1:28512215:28512455:-	-64.91	UUGAGAGGUUGAAGCUGCCAGCAUGAUCUGAUUUAAUUUGCUGAAUUCUCUUUUAAUUUAGAGGUUUUUAUAAAGCAAUAUUAUUGAAAUUAAUAAGGCAAAAAUGGGCUCUCUUUUUUUUUUUUUAAUGGUUUUUUUAAUGGGCUCUCUUUUUUUUUUUUUAAUGGAUUUUGAUAUUAUGGUUUUCAAGGGUUUUUUUAUAUUUGAAAAUCAGGUCAUUCUAGCAGCUUCAAUCACUCAU	241	.((((.((((((((((((.((.((((((((((((.......((((.(((((........)))))..)))).(((((.(((.(((..(((((..(((((.(((((.((((((..............................)))))).....))))).)))))...)))))..))).))).))))).....................)))))))))))).)).)))))))))))).)))).	UCAGGUCAUUCUAGCAGCUUC	3′	21	26	0	34	22
novel_mir_24	Chr1:26166065:26166311:-	-43.13	UCUUUGAAGUCGAGAGAGAGUGGUAGAAUCCCCACUGCAUACAAGUAAACCAAUGAAUAUAGAAGAAAAAUAGAUAAUUCAAUAGCAUGUAAAAUUGGUGCAUACAAAAACAAGAUAAAGACAUAACCUAAAGUACGUCAACUAAAAGAAAUAUAAAAGCAAUUACCCCUCAUAGAAAAGGUAGAAAGAAAAGCACAUGGUAAAACAGGUGUAGGAAAGGAUUCAAUUACCUCUUUACCAUCAAGAU	247	..(((((.(...((((((.(((((.((((((...((((((........((((.(((((..................)))))................((((..................(((.((........)).))).......................(((((............)))))........)))).)))).......))))))....)))))).)))))))))))..).)))))..	CGAGAGAGAGUGGUAGAAUCC	5′	21	6	13	0	0
novel_mir_240	Chr2:10007474:10007586:+	-26	UAGAACAGAUCAACUUUCUUCUAUAUGUAGCACCUUGUAUAGAAGAUUUACGAAUGAAACCUUGUGAAUCUACCGAAUGUCAAGAUUGUGGAUAUGGAGAGAAAUUUGUUUAU	113	..((((((((....(((((.((((((...(((.((((.(((..((((((((((........))))))))))......)))))))..)))..))))))))))).))))))))..	CAAGAUUGUGGAUAUGGAGAGAA	3′	23	11	0	0	8
novel_mir_25	Chr1:27138188:27138338:-	-37.1	AAAGAAUGAUAGUUAUUUGUUGUCAUAAAAUAUUAAAUAAUGACAUUUAUUUUUUGUCAUGAAAACAUUUAUUGUGAUAGUUUUCUAAAACUUUCAUCAAUGAUAUUUCUACAACAAGCGAUUCUAUGACUGUAAAUAACUAUCACAGAUU	151	......(((((((((((((..((((((.(((........((((((.........))))))((((....(((((((((.(((((....))))).))).))))))..))))...........))).))))))..)))))))))))))......	CGAUUCUAUGACUGUAAAUAACU	3′	23	0	19	0	9
novel_mir_258	Chr3:26167216:26167353:+	-71.59	GUGGAUGAUCUAUUACUCUCUUGGCCGGUGAGCUGGGAAAUUCAUUUAGCUUCUAGUCUUAAUACCCUACGUGAAUAUGCCGUAGGUGCUAAUAGGAUUUCCUACCUCACCAGCCAAGAGGGUAUUAGAUCAUCAGCC	138	((.(((((((((.((((((((((((.((((((.((((((((((..(((((...............((((((.(......))))))).)))))..)))))))))).)))))).)))))))))))).))))))))).)).	UAUUACUCUCUUGGCCGGUGA	5′	21	28	0	31	29
novel_mir_264	Chr3:17856219:17856568:-	-86.9	AGGUUGAUCAGAAGAAUUCAACUUCAUCAAUAUUUUAAUAUUUGCUAGCUUGCUUAUCUCCUUCUAUGUAAUAUUUUAAUUUUUUUAUGGGUUGCAGUGUAGACUGUCUUUGAACAUUCAUGAAGAUCAUGUUUUUGUUUAACAAGGGUUCUCUUAACUUUUAGAGGUGUAAAAAACUCGUUGAUGAUAACUCGGAAACUUCGAUUGCAUACCCAACUCAUAUUAUAUGGGUUGAGUUGGGUUAGUUUAAAAUGUGGGUUGGGUUGGGUUGGGUUGGAUUGAAUUUUUUAUUUUUUUUCAGGUUAAGUUAUUGGAUCUCGAGUUGGAGGGUUGAAAAAUUCGAGUCAAUC	350	..............(((((((((..(((.(((((((((.....(((((((((.....(((..((((((((((((..(((.....)))((((((((((((.((.......(((((((..((((.....))))....)))))))...(((((.(((((((.....(((..........)))))))).)).))))).....)).).)))))).)))))....))))))))))))..))).)))))))))))))))))).)))..))))))))).(((((..((((((((((((...((((((((.(..((.........))..).)))))))).))))))))))))..)))))	UCGAGUUGGAGGGUUGAAAAAUU	3′	23	29	0	0	19
novel_mir_265	Chr3:17876423:17876722:-	-78.5	CAUAAGUUUGCCAUCAGAGGAUAUGGAGAACUUCUUACCUUUCCCUACUUCUACUAGGUGACGCUUCUCAAUCAAACAAGGUUCGAUGAACUGAACAACAACAAUUCUUUGUCUCAAGGUCGGUUGUACUAACAACUGAGCUAACUGUGAGGUGACUUCUCCCACUGAAACUACAAUCUCAGCUCUCUCACGGUGUUUGUGUAAUGGAACCUGUCUGGUAAUAAGUGUUGUCGAAAUGUGAUACUUUUCUACGAAGAGCAUCAACUACAAAAUUCUCCUUAUCUAGAUGGUACAAAAUCU	300	........(((((((...(((((.((((((..........................((..((((((....((((.(((.(((((.((..((.((((....((((....))))....((.((((((((....)))))))).)).(((((((((.((.........((((..........)))).)))))))))))))))))...)).)))))))).))))...))))))..))......((((.((((((...)))))).)))).........)))))).))))).)))))))........	CCAUCAGAGGAUAUGGAGAACU	5′	22	9	0	11	0
novel_mir_287	Chr3:17876423:17876722:-	-78.5	CAUAAGUUUGCCAUCAGAGGAUAUGGAGAACUUCUUACCUUUCCCUACUUCUACUAGGUGACGCUUCUCAAUCAAACAAGGUUCGAUGAACUGAACAACAACAAUUCUUUGUCUCAAGGUCGGUUGUACUAACAACUGAGCUAACUGUGAGGUGACUUCUCCCACUGAAACUACAAUCUCAGCUCUCUCACGGUGUUUGUGUAAUGGAACCUGUCUGGUAAUAAGUGUUGUCGAAAUGUGAUACUUUUCUACGAAGAGCAUCAACUACAAAAUUCUCCUUAUCUAGAUGGUACAAAAUCU	300	........(((((((...(((((.((((((..........................((..((((((....((((.(((.(((((.((..((.((((....((((....))))....((.((((((((....)))))))).)).(((((((((.((.........((((..........)))).)))))))))))))))))...)).)))))))).))))...))))))..))......((((.((((((...)))))).)))).........)))))).))))).)))))))........	CCAUCAGAGGAUAUGGAGAACU	5′	22	6	0	6	0
novel_mir_29	Chr2:1330903:1331010:+	-37.52	UACAAAGAAGCGAUGUUGGGGCAGUUCAAUCUCAAGGCCGAGUUUUGUUUUCUUCCUCUCUAAAAUUCCGUCUCUUUGAUUGAGCCGCGCCAAUAUCACUUAACUUUC	108	.......(((.((((((((.((.((((((((...((((.((((((((.............)))))))).))))....)))))))).)).)))))))).))).......	CGAUGUUGGGGCAGUUCAAUC	5′	21	26	25	50	15
novel_mir_291	Chr5:23184432:23184533:+	-34.9	AUAGAGAGAGGGGUGAAGGAAGAAGUCGACACGUAGAAAUCAACACUGAUUUCCACCGCAAAGCUCUAAGGCGUGUCGAGAUUUUGCUGCCUCUUUGUUAAU	102	...((.((((((((..((.((((..(((((((((.(((((((....)))))))....((...))......)))))))))..)))).)))))))))).))...	CGUGUCGAGAUUUUGCUGCCU	3′	21	11	0	12	12
novel_mir_298	Chr5:25154273:25154593:-	-128.3	UUUUUGGUUGAGGGCACUAAGGAGGUGUCAAUGUAGUUGAGAUGCCCAUGUGCACCUGCUGAUCCUCCUUCCCCCUAUUGCUCUUUGUAUAACCCUCGUGUACAUUGAGCAUUGUCUCUUUAUUUAUUUUAAUAAUAGUGAGACUCGUGCCUUUUUAAAAAAAAAAAAAAAAAUGGAACAAGUCUCUAUUAUUAAUAAUUUAAAAAGAGAGACAAAAGCAACUACUACAAGAGGAUUAUGCAAUGAACAAGAAGAGACAGUGGGUGUACCUGGACAUCUCAAUCAACCAGGUUGACACUCCCUUAGCGCCCUUAUCAUGUC	321	....((((.((((((.((((((..((((((((.(.(((((((((.(((.(((((((..(((.((...((((......(((.((.((((((((.((((.((((......((.((((((((((.((((..(((.(((((((((((((.((.(((((((............))))).)).)).)))))).))))))).)))..)))).))))))))))..))......)))).)))).)))))))).)).))))))).)))))..))))))).))).))))))))).....).))))))))..)))))).))))))))))....	GUUGACACUCCCUUAGCGCCC	3′	21	7	0	0	10
novel_mir_302	Chr5:27212194:27212424:-	-65.55	AAGCUAAUCAAUAUCGGUUAUCUUUUCUUCAUGUUAUUGUGGGAGCUCUUGGGAAAUAUUAGAAAACGUUUUGGAGAUGGAACCUCGUUGAAGUAUAUUAAGGUAGACGUGUCUCUCCAUUCUCUUGAUCCAAACAUAGUCUAAAAACAAAACCAACAAGAGAAGAUAGUGAAGACACGUUUUCUUCUUCUUCUUCUUUUAAGAGCUUCGAUAGUAACAUGAACCGAAGCU	231	.((((........(((((..........((((((((((((.(((((((((((((..........((((....((........)).))))((((......((((.(((((((((((.(..((((((((.............................))))))))....).).))))))))))))))...))))...))))))))))))).)))))))))))))))))))))	UAAGAGCUUCGAUAGUAACAUG	3′	22	97	0	109	92
novel_mir_327	Chr7:9928079:9928222:-	-25.86	CAGACAACUGGUGGUCUUGUUCUUCUUCUUUUAUAUGUUGAUGACUUGAUUAUUACAGGUGACGAUCCACAAGCCAUAUCUGAAUUACAAUAUUAUCUGGUCGAACACUUUGAGAUGAAGGACUUAGGAACCCUCAACUAUUUU	144	........(((.(((((((((((((.((((.....((((..(((((.(((.(((.((((((...............))))))))).........))).)))))))))....)))).)))))))..))).))).)))........	GAGAUGAAGGACUUAGGAACCCU	3′	23	22	0	7	0
novel_mir_340	Chr5:17236631:17236860:-	-49.8	UUUUUUAUAUGUCAAGGAUAUGUCAAUCGUGACAGUUUUUGUAAAAGUAAAUGUUAUCUUUUAGAUAUUGACAACAAUUACAAAAUGUCACAAAUUUGUAUAUUAUGAAAUUUUUUCUCUGUCAAAGAUAGACUAAUCAUGACAGUUUUUUGUAAAAUUAAAUUGUCAUUGUUUUAUUAUAGACAAAAUUAUAAAAUGUCACGAAUUCGUAUAUUAUGACAUUUUUUCUC	230	........((((((..((((((..((((((((((..((((((((..((((.((((.((...........)).)))).)))).............(((((.(((.(((((((......((((((...))))))......((((((((((..(.....)..)))))))))).))))))).))).))))).))))))))))))))).)))..)))))).))))))........	CAAGGAUAUGUCAAUCGUGAC	5′	21	0	0	6	7
novel_mir_352	Chr1:15047962:15048026:-	-55	CGCGCGCGCGCGCGCGCGCGCGCGCGCGCGCGCGCGUCUGCGUGCGUCUGGCGCGCGCGCGCCUU	65	.(((((((((((((((((((((.(((((....))))).)))))))))...))))))))))))...	CGUCUGCGUGCGUCUGGCGCG	3′	21	0	0	14	10
novel_mir_37	Chr2:11739953:11740022:+	-24	AUAUUACUAAUUCAGGUUGGGUUGGAUUGAACCGAAUUUUUCAACUCAAUCCAACCCGAAUAAAACCAAA	70	.........((((.((((((((((..(((((........)))))..)))))))))).)))).........	UUCAGGUUGGGUUGGAUUGAACC	5′	23	25	21	0	0
novel_mir_372	Chr2:13691844:13692124:-	-46.9	CUUGUGGCCCAAUUGCUUUUAUAUCUUACUUUCAAUCUCAUGUCUUAAAUUUUAAACCUUUAUUUUCUUUCCCUCUUUUCAAAUCCAUUCCUAUAGUUCAAAUUUACCCACAAACACACUCUAGAUGUUUCAUAUAUAUGCAUACGUGUAAAGUACCUUAAAUGUUUCAUAUAUGCAUACGUGUAAAGUUAAUUUAAUACACAGUUAAGAAAGAUAUAAAGUUAAUUUAAUAUACAGUUAAGAAAGAUAGAAUCAAGAUAUAAGAACGCCUAUGUCACAUA	281	..((((((.....((.(((((((((((...(((.((((....((((((...(((((.((((((..((((((........................................((((((......).)))))......((((((((..((....((.......))....))..)))))))).(((((............)))))......)))))).))))))....))))).......)))))).)))).)))..))))))))))).)).....))))))..	AGAAUCAAGAUAUAAGAACGCCU	3′	23	0	0	10	17
novel_mir_375	Chr2:20675231:20675467:-	-34.82	CUUCUUUAUAUGUCAUCUUCUUUUAUUCUCUUCAGUCCUCGUGAAUGAAUGAAUGUCUUUGCUAGUAAAAAUUAUAUUUGAUAAGAAAUAAAAAUAACGCUUUCCACUGUUGAUUCUUUUAAUAAUUACUCUUUGUUGUUUAAGUUUGAAAAGAAUUCGAGUAUAUCUGUUUCUAUUUUAUUUUACAGAGAAUUGAAUCUUCAAUCUUUAGAAUGAAAGACGAUACUUUAUUCUGUU	237	...........((.(((.(((((((((((.((((((.((((((((.(((((((....((((....))))...(((((((((.............(((((........))))).(((((((.....(((..(......)..))).....))))))).))))))))).....))).))))...))))).))).))))))............))))))))))).)))))...........	UUAGAAUGAAAGACGAUACU	3′	20	0	0	14	27
novel_mir_377	Chr2:22471784:22472073:-	-77.2	UAGGAAAAGGGGUGUUUGGAAUGGAGUUUGCUCCGAAAUCUUCUUCUUUCUUUUCUUUUUUGUCAAUCCUUUUGAAAGGAGAAGAAAUAAAACUACAUGUCAAUGUCUUUUUCUUUCAUUAUUUUUCAAGUUUUCUUUCUUGCUUUCUUCAAAAUUGUUAUUCUAUGUUGUUUUUUUCCCUAACUAAAAGUAGUCUUCUUCUUCUUCGUAUUUGAAAAGUUUGUUGGUGUUGAUUGAACGGAAAAAAUGAUCUCGGACCAGGCUUCAUUCCUCACACGUACCUUUUCCUU	290	.(((((((((.((((..(((((((((((((.(((((.(((...((.(((((.(((......((((((((...(((((((((((((......((.....)).....)))))))))))))..(((((((((((...................................((((..........))))...(((.((....)).)))......))))))))))).....)).)))))).))).))))).)).))).))))).)))))))))))))..))))...))))))))).	GGUGUUUGGAAUGGAGUUUGCUC	5′	23	0	0	8	11
novel_mir_381	Chr3:314493:314587:+	-27.2	CAAUAAUUGACAUUGAUAGACACUGAUAUGCUUCUAUUAGUGACAUUGAUAAACAGUGAUAAAAGUUUAUCAGUUUCUAUCAUUGAUAGAAUCCA	95	..........((.(((((((.(((((((.((((.(((((.((...........)).))))).)))).))))))).))))))).))..........	CAUUGAUAGACACUGAUAUGCU	5′	22	0	0	13	10
novel_mir_387	Chr3:22696482:22696599:+	-26.1	AUUUUUGUUAUGCAUGAGUAGAGUCCAUUAACUAUUUCAUCAUCCUUCUGGAUAUUAGGAUUCAGAUAAUAGAAUGACAGGUUUAAAUGAUACCCCGCUGCAUGCAGGGGACGAUGCA	118	....(((((.((((((((..(.((.((((((((...(((((.....(((((((......))))))).....).))))..))))..))))..)).)..)).))))))...)))))....	UGCAUGAGUAGAGUCCAUUAAC	5′	22	0	0	33	5
novel_mir_395	Chr6:11009950:11010049:-	-48.2	UCGUGUACCAAAUCUAAACGAUAUUGGUGCACAAUUUUGUGCUAAAUAUUUGAUCUUGGUACACGAUCAUGAACCAAGAUCGUUUAGAUUUGGUACACAA	100	..((((((((((((((((((((.(((((.((..(((.((((((((..........)))))))).)))..)).))))).))))))))))))))))))))..	UGAACCAAGAUCGUUUAGAUU	3′	21	0	0	5	9
novel_mir_398	Chr3:6590413:6590514:-	-44.84	CUUUUGAGGGGAAUGUUGUCUGGCUCGAGGACACUUGUUCUUUUUCAUCCAUUUCUUGAAUUCAUUAGUGUCGUCGGACCAGGCUUCAUUCCCCCCAAUUGC	102	...(((.((((((((..((((((..(((.((((((........((((.........))))......)))))).)))..))))))..)))))))).)))....	GAAUGUUGUCUGGCUCGAGGA	5′	21	0	0	448	282
novel_mir_429	Chr4:8878346:8878639:+	-182.62	CUACAAAAGGGAGGACCCAAUUUAGAACGAUAUCAAAUGUCUCGAAAACUCACAUCUAACUACUGGGUGGCCUCGUUUUGAGUGAUAUUAAAGUUCUUUGCCCACAAAAGCCAAAAAAAAUAUGCCCGAGAGUUCGUUUUUUAUUUUCGUCCCAAAACUGACUCUCGGACAUAUUUGUGUUUGGCUUUUAUGGUUAAAAAACUUUAAUAUUACUCAAAACGAGACCACCUAGUAGUUUGAUGUGAGUUUUUGAGACCUUUGACAUCGUUCUAAAUUGGGUCCUCCCUUCGCAGG	294	......(((((((((((((((((((((((((.(((((.((((((((((((((((((.(((((((((((((.((((((((((((((((((((((((.((((.(((.((((((((((..(((((((.(((((((((.(((((.............))))).))))))))).)))))))...)))))))))).))).)))).)))))))))))))))))))))))).))))))))))))).)))))))))))))))))).))))).)))))))))))))))))))))))))......	GAGGACCCAAUUUAGAACGAU	5′	21	0	0	11	7
novel_mir_43	Chr2:18796325:18796451:+	-50.4	CAAAUUUCUUGAUUCUAUUGUCUCCAUUAUUUGUGAUACAGUAUCUCUUGGUUCUUCAUUUCAUUUCGGAAUUGUCUCAACCACAUAACUGAUAUCACAAAUGAAGACAAUAGAAUCAAGGAAUUGU	127	..(((((((((((((((((((((...((((((((((((((((......(((((...((.(((......))).))....)))))....)))).)))))))))))))))))))))))))))))))))..	ACAAAUGAAGACAAUAGAAUC	3′	21	12	47	0	0
novel_mir_44	Chr2:21671418:21671521:+	-39.5	UUUAGCAACGAGAUGUUGGUCCGGUUCAAUAAGAAAGUAGUGCUCUGUUUAACUUGGGUUCUUCUUUUUUUUUUAUUGAGCCGUGCCAAUAUCACGUUUUAUAU	104	......((((.((((((((..((((((((((((((((.((.((((..........)))).)).....))))))))))))))))..)))))))).))))......	AGAUGUUGGUCCGGUUCAAUA	5′	21	35	37	100	88
novel_mir_445	Chr5:2504450:2504763:-	-163.9	GAAUGUAUGCGAGCCAUUCUAUCUAACCUUGAUCCAGUUUAAUUGUGGAGUGACUCAAUUUAGAACAAGAUUUUCAAAUCUUACUUCUAGAUCUUUGAUGUAAGAAGUAAUAUAAUCCUAACUUUAUCUUGGUUGAUCUAAAUUAGUAUAAGGAGGUGUUAGGUUAUACUAAUUUGGAUAUAAGCUAAAGAAAGCUAGGAUUAGAUUACCUCUUAGACCAAAGAUCUAUAAGUAAGAUUUGGAAAUCUUGUUCUAAAUUGAGUCACUCUACAAUCAAACUUUAUCAAUGUUAGAUUGAAUGACUCUCAUGCAUU	314	.((((((((.(((.(((((.(((((((.(((((..(((((.(((((((((((((((((((((((((((((((((((((((((((((.((((((((((.(.(((((.(((((.((((((((.((((...((((((.((((((((((((((((............))))))))))))))))...))))))..)))).)))))))).))))).))))).).)))))))))).))))))))))))))))))))))))))))))))))))))))))))).)))))..))))).))))))).))))).))).))))))))	CAAUGUUAGAUUGAAUGACU	3′	20	0	0	8	13
novel_mir_446	Chr5:2604041:2604368:-	-90.7	ACAGCUUAUCCGAAAAAAGCAGUUCUCUUAUCUUAUCGAAAAAGGUCUCGCUUUGUCUCCUGAAGUUGAAGUCAUAAAAUCAAUGAAGGAGUCGAUGCCCACGUAGCGGGAAAAGACGAAAGCAGGGAGACAAAGGCUCAAAGAAUUUGAGAUAGGCUUUCAGUAUUAUUUUGAGGUUCUAGAGGCGCAAUGAAAUAUGCGAAAGCAGGGAGCAUCAAAAUGGCAUCAAAAUGAAUGUAUAGGGCUUUUUUAGGAAUUCAUGAUCCUACUUCUUUAUCAAGCUUAAGGAUAGGUCGUCCGGAGGACUUGUUUUUAUCCAUCUGAGCUG	328	.(((((((...((.((((((((((((((..(((((....(((((((((..(((((((((((...(((....((((.......))))....(((....(((.......)))....)))...))).))))))))))).(((((.....)))))....((.((((((.(((((((((.(((((.....((((........)))).......))))).))))))))).)).....)))).))...))))))))))))))....((((.((((..((((((.......))))))))))))))..))))))).))))))).))....)))))))	CGGAGGACUUGUUUUUAUCC	3′	20	0	0	7	9
novel_mir_452	Chr4:10831669:10831920:+	-66	CUAGACCAAUAUUUUCAAUAUGAUCUAUUUGUGAUUUUAUCACGGAUAGAAAUUUUCAAAUUUUAUUAUAUUUAUAAAUUUUUUAAAAUUUUGCUAUUUAAUUUAAGGGAUAGUUGCAAAUUUAGCAAUUAAAUUCAAAUUAAUUACGUAUAUAGCAUAAUUUAAAAAAAUUGCAAAUAUAGCAAAAUUUGUCAAAUUCUAUCAAUUAUAUAAGUCUAUCACUGAUAGACCAUGUUACAAAUAUUGAUCUAU	252	.((((.((((((((..((((((.((((((.((((((((((....(((((((.((..((((((((.((((((((...((((((((.(((((.((((((.((..((((.((((((((((.......)))))))..)))...)))).....)).)))))).))))).))))))))..)))))))).))))))))..)).)))))))......)))))...))))).)))))).))))))..)))))))).)))).	CACUGAUAGACCAUGUUACAAAU	3′	23	0	0	184	254
novel_mir_46	Chr2:1364802:1364956:-	-60.62	UGCCAUGUUCUCCCACAGCUUUCUUGAACUUCCAAAGUCUUUUUUUUUAAAUUUAAAAUUUUGGGUAAAAUCUAAGAGAGAUUUUACAUACAAAUGAGCAUGAGAAGAGGGGGAAGAGCAAAGAAAGUUCAAGAAAGCUGUGGAAAAGCAUGGCU	155	.((((((((...((((((((((((((((((((.....(((((((((((...((......((((.(((((((((.....)))))))))...)))).......))...))))))))))).....).)))))))))))))))))))...)))))))).	UCCCACAGCUUUCUUGAACUU	5′	21	8	10	6	0
novel_mir_468	Chr6:13256133:13256364:-	-110.67	CCCAGUAGUUCGAUGUGAACUUUCGAGGCCUCUGGCACCACUCUCAGUUGGGUCGUUUCUUUCUAGGCCAUUAGCCCUUUCUUCGGCGUUAUGGGAUGGAACCAAAAAACUGAGUUUAGGGCAUCAUUGCCCCGCUAACAUCAAAAAAAUGGCCAAUGUGAUGGCCUAGAAGGAAAUCAUCCAACUUAGAACAGUGUCAAAGGUUUCGAAAGCUCGAAUCUAACUAUUGGGU	232	((((((((((.(((.(((.((((((((((((.((((((...(((.((((((((.((((((((((((((((((.(((((...(((((..((.(((.......))).))..)))))...)))))..(((((.((..................)).))))).)))))))))))))))))).)))))))).)))...)))))).)))))))))))).))).))).)))))))))).	CGAUGUGAACUUUCGAGGCCU	5′	21	0	0	17	11
novel_mir_47	Chr2:1514816:1515035:-	-33.72	CAAAUUUUAAGCGAGACAAGCGAGAGGAAGACUGCUUUUUCACUUGCAUACGGGUGCAUAUUUUGGUAAUAAUUUCACUCAUAUUGUAUGUCAACAAAAGGUUAUUCAAUAUUUUUUAAAAAACAUUUUACCCACAUACACCUUAAACAAAACCUCAUUCACUUUUUUUUUUCUGACCUUUCUGAUACGGGAUUACUCUCUCUUGUGUGUUUAUACAUAC	220	.......((((((..(((((.(((((.((..(((...........(((((((((((...(((........)))..))))).....))))))...((((((((((.....................................................................)))))))).))...)))..)).))))).))))).)))))).......	GCGAGACAAGCGAGAGGAAGACU	5′	23	0	16	11	0
novel_mir_475	Chr7:5782944:5783272:+	-50.85	CGGUGGAAUGUUUAAAUCUUAAAUGUAGAGCCUAAAAUCAAUUUUAUAGUCGGUGGAUGUAAUUUAGGGUUGUUUAAUUCAUAUUUAGCAUGUUCUUUUUUUGUUUUCUUUUUCAUCUCACAAACAUUUUUCGGGCAUCUCACAAAUAUAUCUCACAAUUUCCAAACUUCAAACGUUCAAUCUCAAAUCAAUCAUAUACUUGUUUUACGUGAUUUUGGGUGCUUCUAUAUCUAUUUUAGAACAUUUUUAGCUACUAAUUUUUUUUAUCUCACACUCAUCUCGUAACUUCCAAAUUUAAGUGUUUUAUGUGAUUUAGGGUGAUUUUACCU	329	.((((((((((((.((...((.((((((((((((((((((.......(((..((((.((..((((..(((((........((((((((.((((((......(((((...............)))))......))))))))...))))))...............(((.......))))))))..)))))).))))..))).........)))))))))))...))))))).))..)).)))))))).........................((((((((.((((((((........))))....)))).)))...)))))....)))).	UUUAAAUCUUAAAUGUAGAGCCU	5′	23	0	0	18	9
novel_mir_48	Chr2:1856329:1856499:-	-26.8	CAAUGACUAUGAGUGAUAGUUAGUAAUAGAAUUUGCUAUAAGUUAUAAAUAUUUUGUAAAAUUUGCUAUUUUUGAAAAUUUUCUAAUUAUUUAUGUUUUGUGAUUUUUUUGUAUGAUAUAAUGAAAAUAUCAAUUCACUUCUAUGUCUGAUAUCGAGGUCGAAUUUAUUGA	171	((((((.(.(((.(((((.((((..((((((.....((((((.((((((((..(((.(((((((.(.......).))))))).))).)))))))).))))))...........((((((.......))))))......))))))..)))))))))...))).).)))))).	GAGUGAUAGUUAGUAAUAGAAUU	5′	23	29	11	0	0
novel_mir_51	Chr2:4254451:4254763:-	-80.7	UUAAAUAUCUCUGAUCAUCGGUGUGGAUAGCCUUUUUACAGAUGUAGCAUUGAAGGUCCCAAGUGAGUUUAAUUUCCAAAUAGGUGUAUCAUGACCACCAUCAAAAGUAGGGACAUAUAAAGAGGAUUUUAGUUCAUCCUAAAUACUUAUUUCCCAGCUACGAAGAGGUCUCCUAGGAAGAAGAUCUCAAUCAAGAGUCUCUUGGUUCCACAUGCCGUUAACAGAUCUGUUUUUACCAUUUGAUAAAGCAUAAAUUCUUGGGUUGUGAAGGGAAAGAGGGUUGUUAUCGUGCCAAAGAUCAUGAGAAAAGGAU	313	.......(((((((((...((..(((((((((((((((((((((..((((....((..(((((.((.(((............((((.........))))......(((.((((.(((.....(((((........))))).......))).)))).))).....(((((((.((....)).))))))).....))).)).)))))..))..))))..)......)))))).....((.(((.((((..((........))..)))).))))).))))))))))))..))..))...))))).)))).......	CUGAUCAUCGGUGUGGAUAGCCU	5′	23	0	14	9	5
novel_mir_57	Chr2:17181725:17181971:-	-39.1	ACCGUUUAAACGAGGAUUUGCUAGUAAUUAAGUAACUUUGAUGAUAUAAAAUCAAAAUUUUAUUCGGUAUCAGAAUAAAUGUUGGUUUUAAGUUAAUGGAUGAUUUGAGAUAUUUUGUACUACACAAAACCUAUUUUAGAAAUGAAUGUAAAACAUAUAAAGAAAAAUGAUUUGAAAUGAAAAAAAGUGUAGGAAAAUUUGUAAAUUUAGAAUGAUAGUUAUAGUUGGUUAUUUAUUUAAUUUGGUA	247	((((..((((..(((.((((.(((((...(((((.(((.(((.((.(((((((((...(((((((.......)))))))..))))))))).........)).))).))).)))))..)))))..)))).)))..)))).(((((((((...(((.(((((......((.((((.((((......((((........))))....)))).)))).))..))))))))...)))))))))....)))).	CGAGGAUUUGCUAGUAAUUAAGU	5′	23	0	10	9	0
novel_mir_6	Chr1:12055083:12055242:+	-58.16	UCUGUUUGUAUUCUUCCACAGCUUUCUUGAACUGCAUCCCUUUCCUGAACUCAAUUCGCUCUUAAUUUCCCCUUUCUCGAUCUCUCUCGAUCGAUCUCAAAGCGUUUUUUGUUCAUCAAUUUUGUUGCGGUUCAAUAAAGCUGUGGGAAGAUACAGUCAG	160	.(((.((((((..((((((((((((.((((((((((.........(((((..((..((((................((((((......))))))......))))..))..)))))..........)))))))))).))))))))))))..)))))).)))	GUUCAAUAAAGCUGUGGGAAG	3′	21	153	171	103	118
novel_mir_65	Chr3:28296591:28296724:+	-68.4	CGUGGAUAGAUUUAGAUCACGCAGAAGAGACAAUUGAAAAAAGAAAAACACCCAUUCUACCUUUUGAGUGAAAAGAAACAGAAAGGGUGAACUUUUUUUAAUCGUCUCUUCUGCGUGUUCUAAAUCAAUCCACA	134	.((((((.((((((((.((((((((((((((.(((((((((((.....(((((.((((..(((((.....)))))....)))).)))))..))))))))))).)))))))))))))).)))))))).)))))).	UUUAGAUCACGCAGAAGAGAC	5′	21	18	18	6	8
novel_mir_69	Chr3:34502345:34502489:+	-24.9	GUAAAUAUUGUAUCAUUGAUAGAUCAUACGAGUGUAUCAACGAUACAAGUCUAUCACGAUAGUUUUGUUAUAUUUGUAAUUUUUAAAAAAUAUUAUUAUAUCCUUAAAUAUUAUUGCUCAAAUGGUCAUCAAUUACAAUUAUUCA	145	......((((((..((((((.((((((..((((...........(((((.((((....)))).))))).......(((((.(((((...((((....))))..))))).))))).))))..))))))))))))))))))......	UAUCAUUGAUAGAUCAUACGAGU	5′	23	9	6	5	9
novel_mir_70	Chr3:34632246:34632468:+	-66.4	CUUCAAGUGGGCCAUUACAAGAUCUCGAAUUUGGAAAUGAACCUCCAAUUUGAUGUGGAACUACAAGAAGAAGUAGAAGCCAUGGCUGAAAGAAUCCAAAAACUUCACACAAAAGUCAUAGAACAUCUAACUAAGACUGCAGAAUCUUACAAAGAGGAGAAAGACAAAAGGAGAAGGGAAGUCCGUUUUCAAAUUGGUGACCUAGUAAUGGACCAUUUGAAGA	223	((((((((((.(((((((.((.((.(.((((((((((((.((.(((.........((((.((((........)))).(((....))).......))))....((((.......((((.(((.........))).))))......((((........)))).........))))...))).)).)))))))))))).).)).)).))))))).)))))))))).	UUGGUGACCUAGUAAUGGACC	3′	21	25	31	0	26
novel_mir_79	Chr3:6590413:6590515:-	-44.94	UCUUUUGAGGGGAAUGUUGUCUGGCUCGAGGACACUUGUUCUUUUUCAUCCAUUUCUUGAAUUCAUUAGUGUCGUCGGACCAGGCUUCAUUCCCCCCAAUUGC	103	.(..(((.((((((((..((((((..(((.((((((........((((.........))))......)))))).)))..))))))..)))))))).)))..).	GGAAUGUUGUCUGGCUCGAGG	5′	21	183	627	0	0
novel_mir_8	Chr1:21560015:21560333:+	-130.83	UAAAGCACUUUGGAAAACCAGCAGUCCAAGGAGAAUAAAUGUCUUGGUUUGGAUUAUGGCAGUGGGUUCUCUAAACUGUUCCGGAACUAUACAAAGGAAGCUUCCCAAUACCUGUUUACUGCCUUGAGUGUGCCCCCUUUGCUUGGAAAACAGUGAUCUCUUAAUACACUUCUUCAUUUUCUGUCCCUUCUCACCUAAUUGUUGGUUUAGCAUAUUUUCUAUCUUCAAAAUGAGGAUUCAAAGAUUUAUCUAUACAGGACUGCCAUAAUCAAAACCAGACAUUUAUUCUCCUUGGACUGCUGGUUUUCCAAAGUGCUUU	319	.(((((((((((((((((((((((((((((((((((((((((((.(((((.((((((((((((.((((((............)))))).......(((....))).....(((((.((.......((((((((...........(((....(((((.................))))).....)))......(((........)))...))))))))(((((((((.....))))))....)))......)).))))))))))))))))).))))))))))))))))))))))))))))))))))))))))))))))))	UCCUUGGACUGCUGGUUUUCC	3′	21	8	13	0	0
novel_mir_81	Chr3:10177306:10177598:-	-111.9	UGUCAGUGGUAUAGAACUUAGAGGCAUCUGAAGUGGGAGAAGGAACAGCAGUGCUUUGUGGAGAAGGAACAUGUAAGAAGGAAAGAAUGAAAUGGCAUGAGAAAUCUCCAGAAGGAUUAGGGGACCAGAUACGAGCAUCCUCUCUUAUAGGCCACACCUAAGGAAAAGUUUCUUUAGUCACUUGGGCUUCAUCACUCAAGCUCUCGUCCUUUGAUCCUUCUAGAGGGUUUUCUUCCUUAUUUUUUCUGCCCCUCCUCCCACCUCGGUUGCCUCUAUGUUCUCUUCACUCUGGC	293	.(((((.((...(((((.((((((((.((((.(((((((.(((....(((.(.((((.....)))).)...))).....(((((((((((...((...(((((..(((.((((((((((((((((.(((...(((....)))......(((((....((((((((....)))))))).......)))))............))).)))))))))))))))).)))..)))))..)))))))))))))...))).))))))).)))).)))))))).)))))...).).)))))	UCGGUUGCCUCUAUGUUCUCU	3′	21	0	13	9	11
novel_mir_95	Chr3:38681884:38682032:-	-22.72	GUAUCGUUAUAGAUUCGUAUGAUUUGAUAGACUAAUAUUUACAAUUCCAGUAAUUGAAGAGUUAUUUGAUGAUUUGACAAAUUUUGUUAUAUUUACUAAGACUAAUAUUUACAAUAUGGUUUAUAGGUGAUAUGUUUCUACCAUUAAUA	149	.........((((..(((((.(((((.(((((((.......(((((.....)))))...((((.......(((.(((((.....))))).)))......)))).............)))))))))))).)))))..)))).........	AGAUUCGUAUGAUUUGAUAGACU	5′	23	0	13	8	0
MFE: minimum folding free energy
structure: The secondary structures of identified potentially novel miRNAs in cucumber. (“.” represent base mismatches, “(” represent base matches)
The miRNAs that expressed only in one library were removed.
