# Supplementary material for: Identification of microRNAs associated with the exogenous spermidine-mediated improvement of high-temperature tolerance in cucumber seedlings (Cucumis sativus L.)
Source: BMC Genomics. 2018 Apr 24;19:285. doi: 10.1186/s12864-018-4678-x (PMC5937831; doi:10.1186/s12864-018-4678-x)
Supplement: Supplementary file 4 — Table S3. List of miRNAs significantly expressed differentially in the HW/CW and HS/CW comparison pairs. (XLSX 279 kb) [file 12864_2018_4678_MOESM4_ESM.xlsx]

## Sheet: Sheet1
Additional file 4: Table S3. List of miRNAs significantly expressed differentially in the HW/CW and HS/CW comparison pairs.
miRNA	HW/CW				HS/CW
	Fold-change Log2(HW/CW) normalized	P-value	Significance		Fold-change Log2(HS/CW) normalized	P-value	Significance
miR1511	-2.6901	3.22448e-83	**		-2.16463	1.44179e-52	**
miR1520n	-2.46683	0	**		-2.13062	0	**
miR156d-3p	-1.3993	0	**		-10.6731	0	**
miR157d-3p	-1.38864	3.2684e-58	**		-1.46956	5.47352e-51	**
miR160a-5p	-6.82928	1.27083e-11	**		-6.32826	3.94244e-10	**
miR160h	8.91786	3.91168e-77	**		7.98093	5.0763e-37	**
miR162a-5p	-4.99278	8.22435e-05	**		-4.49176	0.000196563	**
miR168a-3p	2.23072	0	**		2.03505	0	**
miR169c-3p	-3.73684	1.73349e-113	**		-3.28644	1.36207e-82	**
miR170-5p	3.778	0	**		2.6636	0	**
miR172c-3p	4.62193	9.62519e-07	**		5.07048	1.4303e-07	**
miR1863	-7.35535	2.59758e-15	**		-6.85433	3.09734e-13	**
miR2199	-15.8484	0	**		-15.3474	0	**
miR2275b-5p	-1.2379	0.0002	**		-6.4918	0	**
miR2916	-2.7912	0	**		-1.3545	0	**
miR319a	-11.802	1.01851e-158	**		-11.301	2.1651e-138	**
miR319a-3p	-1.02557	7.08318e-73	**		-1.14223	2.00645e-69	**
miR319c	10.0044	2.07691e-139	**		9.91922	9.71921e-107	**
miR3630-3p	-1.71217	7.14633e-26	**		-1.17493	3.6076e-13	**
miR393a-3p	-1.66347	2.03859e-07	**		-2.96981	6.94873e-11	**
miR394a	-1.5333	0.0009	**		-5.4918	0	**
miR396g-3p	-1.54004	4.39015e-208	**		-1.04329	6.72523e-92	**
miR397a	-7.31471	5.40995e-15	**		-6.81369	5.73288e-13	**
miR398b	-7.61354	0	**		-6.68426	0	**
miR408	-7.2457	0	**		-4.7068	0	**
miR408-3p	-7.2467	0	**		-4.6963	0	**
miR437	-1.24956	0.000394027	**		-1.30108	0.000438505	**
miR479b	-2.1893	0	**		-10.2119	0	**
miR4995	-2.16145	3.89131e-36	**		-2.03894	1.47894e-27	**
miR5020a	9.14549	2.00721e-87	**		8.4955	2.97995e-49	**
miR5054	-2.9135	0	**		-1.1446	0	**
miR5077	-4.4742	0	**		-1.7235	0	**
miR5222	-2.0505	0	**		-7.3568	0	**
miR5241a	-7.80014	2.21386e-19	**		-7.29912	9.80494e-17	**
miR5243	-8.78534	8.21469e-33	**		-8.28432	3.14931e-28	**
miR5293	-6.35535	4.07275e-09	**		-5.85433	5.00898e-08	**
miR5368	-1.3256	3.2935e-38	**		-1.19137	9.69321e-27	**
miR5777	-3.1627	0	**		-1.8543	0	**
miR6173	-2.74725	0	**		-2.74272	2.35511e-247	**
miR6277	-4.77039	0.000220398	**		-4.26937	0.000438439	**
miR6279	-2.40782	2.8791e-08	**		-2.16983	9.91484e-07	**
miR6475	-8.3554	0	**		-2.047	0	**
miR6478	-1.47161	1.78475e-34	**		-1.20112	2.7521e-21	**
miR7129	-2.01878	2.81341e-19	**		-1.41647	1.03084e-10	**
miR7532a	-12.7342	7.98089e-254	**		-12.2332	2.1313e-222	**
miR7731-3p	-1.65453	7.03961e-79	**		-1.24226	3.44231e-42	**
miR7741-5p	-1.30389	1.37378e-125	**		-1.55401	2.2126e-130	**
miR7767-5p	-1.78095	0	**		-1.68874	0	**
miR7782-3p	-1.7242	0	**		-9.4326	0	**
miR7811	-6.3554	0	**		-1.5324	0.0004	**
miR7984a	-2.1256	0	**		-1.95625	0	**
miR8022	-6.18543	2.24283e-08	**		-5.68441	2.07649e-07	**
miR8027	-2.1183	0	**		-7.6617	0	**
miR8175	-3.2361	0	**		-1.4615	0	**
miR827	6.08136	2.59758e-15	**		6.67315	7.00047e-18	**
miR827b	-13.3352	0	**		-12.8342	1.58913e-300	**
miR829-3p	-2.18543	5.42439e-08	**		-1.26937	0.000162674	**
miR8585	-15.4821	0	**		-1.0887	0	**
miR8590	-1.92239	2.0022e-23	**		-1.26383	1.20214e-11	**
miR8706a	-10.1162	1.84991e-66	**		-9.61514	2.2365e-57	**
miR894	-2.32611	0	**		-1.70662	0	**
miR9478-3p	-6.57774	3.34616e-10	**		-6.07672	6.1062e-09	**
miR9484	-2.00129	0	**		-1.21432	0	**
novel_mir_111	-1.16284	0.000302638	**		-1.15224	0.000261164	**
novel_mir_114	4.88155	6.68316e-06	**		4.89215	6.10243e-06	**
novel_mir_137	3.71163	0.000484215	**		4.34466	6.73232e-05	**
novel_mir_138	-9.1953	0	**		-3.1752	5.88489e-50	**
novel_mir_15	-4.4583	0.000116096	**		-4.5257	9.17275e-05	**
novel_mir_155	4.17106	0.000132049	**		3.64422	0.000431123	**
novel_mir_179	5.66583	1.75817e-08	**		4.81415	9.20475e-06	**
novel_mir_189	-4.28837	0.000196475	**		-4.35578	0.000160817	**
novel_mir_194	4.51898	3.68934e-05	**		3.45158	0.000674435	**
novel_mir_204	-9.08279	3.35884e-47	**		-9.15019	3.6899e-48	**
novel_mir_208	-4.98881	1.54552e-05	**		-5.05622	1.3246e-05	**
novel_mir_24	-3.87333	0.000539955	**		-3.94074	0.000431123	**
novel_mir_327	-1.94045	7.66952e-05	**		-5.81521	6.64604e-08	**
novel_mir_352	4.51898	3.68934e-05	**		3.96615	0.000206635	**
novel_mir_37	-5.93223	1.98313e-08	**		-5.99963	1.3189e-08	**
novel_mir_372	4.03356	0.000196475	**		4.73169	1.3246e-05	**
novel_mir_375	4.51898	3.68934e-05	**		5.39911	1.19418e-07	**
novel_mir_377	3.71163	0.000484215	**		4.10366	0.000142389	**
novel_mir_381	4.41207	5.73444e-05	**		3.96615	0.000206635	**
novel_mir_398	9.51898	1.93695e-72	**		8.78378	7.60909e-50	**
novel_mir_429	4.17106	0.000132049	**		3.45158	0.000674435	**
novel_mir_43	-4.87333	2.50665e-05	**		-4.94074	2.20246e-05	**
novel_mir_445	3.71163	0.000484215	**		4.34466	6.73232e-05	**
novel_mir_446	3.51898	0.000730266	**		3.81415	0.000299557	**
novel_mir_452	8.23519	7.14406e-36	**		8.63291	4.16668e-46	**
novel_mir_468	4.79909	1.07865e-05	**		4.10366	0.000142389	**
novel_mir_475	4.88155	6.68316e-06	**		3.81415	0.000299557	**
novel_mir_48	-6.14635	2.73492e-09	**		-6.21376	1.38393e-09	**
novel_mir_65	-1.87333	0.000196475	**		-1.5257	0.000431123	**
novel_mir_79	-8.80407	1.40516e-40	**		-8.87148	1.47638e-41	**
novel_mir_8	-4.28837	0.000196475	**		-4.35578	0.000160817	**
novel_mir_81	3.88155	0.000304621	**		4.10366	0.000142389	**
** P-value ＜ 0.01
