# Supplementary material for: Identification of microRNAs associated with the exogenous spermidine-mediated improvement of high-temperature tolerance in cucumber seedlings (Cucumis sativus L.)
Source: BMC Genomics. 2018 Apr 24;19:285. doi: 10.1186/s12864-018-4678-x (PMC5937831; doi:10.1186/s12864-018-4678-x)
Supplement: Supplementary file 5 — Table S4. List of miRNAs significantly expressed differentially in the CS/CW, HS/CW and HS/HW comparison pairs. (XLSX 276 kb) [file 12864_2018_4678_MOESM5_ESM.xlsx]

## Sheet: Sheet1
Additional file 5: Table S4. List of miRNAs significantly expressed differentially in the CS/CW, HS/CW and HS/HW comparison pairs.
miRNA	CS/CW				HS/CW				HS/HW
	Fold-change Log2(CS/CW) normalized	P-value	Significance		Fold-change Log2(HS/CW) normalized	P-value	Significance		Fold-change Log2(HS/HW) normalized	P-value	Significance
miR156d-3p	-10.4348	1.12273e-93	**		-10.6731	4.96664e-100	**		-9.27377	2.95119e-69	**
miR170-5p	3.18547	0	**		2.66359	0	**		4.82295	0.000130095	**
miR171a-3p	-1.14409	5.6557e-06	**		-7.87423	1.13109e-22	**		-7.89986	2.35458e-32	**
miR2275b-5p	-6.25347	1.07037e-09	**		-6.49176	5.53967e-11	**		-5.25387	2.76414e-07	**
miR394a	-5.25347	7.21587e-06	**		-5.49176	8.78873e-07	**		-3.95841	0.000860486	**
miR479b	-1.87556	8.11403e-44	**		-10.2119	1.25571e-78	**		-8.02254	1.33893e-34	**
miR5077	-2.77224	0	**		-1.72352	5.30054e-194	**		2.75067	1.06437e-155	**
miR5222	-1.21165	5.04408e-05	**		-7.35683	2.98833e-17	**		-5.30633	1.74085e-07	**
miR6284	4.55388	4.35305e-05	**		3.63752	0.000551311	**		4.82295	0.000130095	**
miR6475	-1.70915	3.66085e-09	**		-2.04698	1.21601e-12	**		6.30838	8.02778e-10	**
miR7545	8.22631	3.88715e-38	**		6.83916	1.32201e-19	**		8.02458	3.97842e-25	**
miR8139a	5.19774	4.71519e-07	**		3.48552	0.000918979	**		4.67095	0.000263915	**
miR845a	4.80181	9.15031e-06	**		7.32682	9.9717e-26	**		8.51225	8.85583e-33	**
novel_mir_101	5.83715	3.59e-10	**		5.55111	3.14981e-08	**		5.83948	3.1059e-08	**
novel_mir_115	3.96268	0.000261169	**		4.22919	9.17275e-05	**		4.51756	0.000171168	**
novel_mir_119	3.96268	0.000261169	**		4.10366	0.000142389	**		4.39203	0.000277437	**
novel_mir_121	3.54764	0.000817838	**		3.96615	0.000206635	**		4.25452	0.000401934	**
novel_mir_132	6.1326	7.14e-12	**		6.28808	4.2026e-12	**		6.57645	2.56025e-12	**
novel_mir_133	5.02157	1.23e-06	**		3.96615	0.000206635	**		4.25452	0.000401934	**
novel_mir_17	5.33191	9.21e-08	**		3.64422	0.000431123	**		3.93259	0.000910177	**
novel_mir_214	3.54764	0.000817838	**		3.96615	0.000206635	**		3.93259	0.000910177	**
novel_mir_25	4.62564	1.31e-05	**		3.81415	0.000299557	**		4.10252	0.000579593	**
novel_mir_265	-4.79221	8.14e-05	**		-4.5257	9.17275e-05	**		-4.52684	0.000207952	**
** P-value ＜ 0.01
