# Supplementary material for: Identification of microRNAs associated with the exogenous spermidine-mediated improvement of high-temperature tolerance in cucumber seedlings (Cucumis sativus L.)
Source: BMC Genomics. 2018 Apr 24;19:285. doi: 10.1186/s12864-018-4678-x (PMC5937831; doi:10.1186/s12864-018-4678-x)
Supplement: Supplementary file 8 — Table S7. The KEGG metabolic pathways of gene candidates targeted by miRNAs responding to high-temperature and spermidine. (XLSX 21 kb) [file 12864_2018_4678_MOESM8_ESM.xlsx]

## Sheet: Sheet1
Additional file 8: Table S7. The KEGG metabolic pathways of gene candidates targeted by miRNAs responding to high-temperature and spermidine.
miRNA name	Gene ID	Putative protein coding by target genes	Pathway ID	Pathway	P-value
					CS/CW	HW/CW	HS/CW	HS/HW
miR156	Csa5M001030	Putative uncharacterized protein P0704D04.7
miR394a	Csa3M133260	leucine-rich repeat receptor-like protein kinase	ko00051	Fructose and mannose metabolism	0.99868	0.99621	0.997038	0.999678
			ko00240	Pyrimidine metabolism	0.897687	0.99621	0.944016	0.999678
			ko00350	Tyrosine metabolism	0.99868	0.99621	0.997038	0.999678
			ko00362	Benzoate degradation	0.99868	0.99621	0.997038	0.999678
			ko00627	Aminobenzoate degradation	0.99868	0.99621	0.997038	0.999678
			ko00642	Ethylbenzene degradation	0.99868	0.99621	0.997038	0.999678
			ko00903	Limonene and pinene degradation	0.99868	0.99621	0.997038	0.999678
			ko01100	Metabolic pathways	0.99868	0.99621	0.997038	0.999678
			ko01120	Microbial metabolism in diverse environments	0.99868	0.99621	0.997038	0.999678
			ko04626	Plant-pathogen interaction	0.99868	0.99621	0.997038	0.999678
miR394a	Csa5M184300	S-adenosyl-L-methionine-dependent methyltransferase
miR394a	Csa6M087700	F-box family protein
miR479b	Csa2M406690	Sulfite oxidase	ko00910	Nitrogen metabolism	0.99868	0.99621	0.997038	0.999678
			ko00920	Sulfur metabolism	0.99868	0.99621	0.997038	0.844058
			ko01120	Microbial metabolism in diverse environments	0.99868	0.99621	0.997038	0.999678
miR479b	Csa5M218740	Cation/H(+) antiporter 15
miR5077	Csa1M073730	Protein of unknown function DUF974
miR5077	Csa2M357280	Cytochrome P450	ko00906	Carotenoid biosynthesis	0.99868	0.99621	0.997038	0.999678
miR5077	Csa3M017120	cyclophilin type peptidyl-prolyl cis-trans isomerase	ko03420	Nucleotide excision repair	0.99868	0.99621	0.997038	0.999678
			ko03460	Fanconi anemia pathway	0.99868	0.99621	0.997038	0.999678
miR5077	Csa4M007050	3-beta-hydroxysteroid-delta-isomerase	ko00100	Steroid biosynthesis	0.886453	0.99621	0.997038	0.884599
			ko01100	Metabolic pathways	0.99868	0.99621	0.997038	0.999678
			ko01110	Biosynthesis of secondary metabolites	0.99868	0.99621	0.997038	0.999678
miR5077	Csa7M049210	ATP-dependent zinc metalloprotease FtsH
miR6475	Csa1M002150	adenylate kinase	ko00230	Purine metabolism	0.897687	0.99621	0.997038	0.999678
			ko00240	Pyrimidine metabolism	0.99868	0.99621	0.944016	0.999678
			ko01100	Metabolic pathways	0.99868	0.99621	0.997038	0.999678
			ko01110	Biosynthesis of secondary metabolites	0.99868	0.99621	0.997038	0.999678
miR6475	Csa1M015790	G patch domain-containing protein 1
miR6475	Csa1M050430	Katanin p60
miR6475	Csa1M097670	Shugoshin-1
miR6475	Csa1M163140	Ribosomal protein	ko03010	Ribosome	0.99868	0.99621	0.997038	0.999678
miR6475	Csa1M533710	E3 ubiquitin ligase
miR6475	Csa1M571850	Superoxide dismutase	ko04146	Peroxisome	0.99868	0.802945	0.462275	0.999678
			ko05016	Huntington's disease	0.99868	0.99621	0.997038	0.999678
miR6475	Csa1M575100	NAC domain protein
miR6475	Csa1M589720	serine-threonine protein kinase
miR6475	Csa1M703040	DNA helicase	ko03013	RNA transport	0.717003	0.623871	0.462275	0.757475
			ko03015	mRNA surveillance pathway	0.717003	0.283175	0.0780155	0.208421
miR6475	Csa2M005950	GDP-mannose transporter
miR6475	Csa2M006170	Nitrate transporter
miR6475	Csa2M020910	methanol dehydrogenase (Precursor)
miR6475	Csa2M079640	Translational activator GCN1	ko03008	Ribosome biogenesis in eukaryotes	0.288398	0.000684059	4.09636e-07	3.03807e-06
			ko03013	RNA transport	0.717003	0.623871	0.462275	0.757475
			ko03015	mRNA surveillance pathway	0.717003	0.283175	0.0780155	0.208421
			ko03018	RNA degradation	0.00635086	0.000975283	4.09636e-07	8.5197e-07
miR6475	Csa2M129150	3-ketoacyl-CoA thiolase	ko00071	Fatty acid metabolism	0.99868	0.623871	0.727833	0.999678
			ko00280	Valine, leucine and isoleucine degradation	0.886453	0.623871	0.997038	0.228015
			ko00592	alpha-Linolenic acid metabolism	0.99868	0.99621	0.997038	0.999678
			ko01040	Biosynthesis of unsaturated fatty acids	0.99868	0.623871	0.997038	0.999678
			ko01100	Metabolic pathways	0.99868	0.99621	0.997038	0.999678
			ko01110	Biosynthesis of secondary metabolites	0.99868	0.99621	0.997038	0.999678
			ko03320	PPAR signaling pathway	0.99868	0.369538	0.223248	0.999678
			ko04146	Peroxisome	0.99868	0.802945	0.462275	0.999678
miR6475	Csa2M170810	Aspartyl/glutamyl-tRNA(Asn/Gln) amidotransferase subunit B	ko00970	Aminoacyl-tRNA biosynthesis	0.99868	0.623871	0.83806	0.742633
			ko01100	Metabolic pathways	0.99868	0.99621	0.997038	0.999678
miR6475	Csa2M223130	stress-induced protein 1
miR6475	Csa2M297760	Ethylene-responsive transcription factor
miR6475	Csa2M351020	U-box domain-containing protein	ko04075	Plant hormone signal transduction	0.926599	0.99621	0.997038	0.758628
miR6475	Csa2M379980	Boron transporter
miR6475	Csa2M401440	Sucrose phosphate synthase	ko00500	Starch and sucrose metabolism	0.99868	0.99621	0.997038	0.999678
			ko01100	Metabolic pathways	0.99868	0.99621	0.997038	0.999678
miR6475	Csa2M403140	RING finger protein 13
miR6475	Csa3M002670	Rac-like GTP-binding protein	ko04011	MAPK signaling pathway - yeast	0.99868	0.99621	0.997038	0.999678
miR6475	Csa3M002730	26S proteasome	ko03050	Proteasome	0.886453	0.99621	0.997038	0.999678
			ko05169	Epstein-Barr virus infection	0.99868	0.99621	0.997038	0.999678
miR6475	Csa3M062610	Mitochondrial import inner membrane translocase
miR6475	Csa3M113400	Ferric reductase oxidase	ko04626	Plant-pathogen interaction	0.99868	0.99621	0.997038	0.999678
miR6475	Csa3M124780	Fructosamine kinase family protein
miR6475	Csa3M128950	pentatricopeptide repeat-containing protein
miR6475	Csa3M153720	Putative homeodomain-like transcription factor superfamily protein
miR6475	Csa3M209460	Harpin-induced protein
miR6475	Csa3M222800	Ferredoxin	ko00195	Photosynthesis	0.99868	0.99621	0.997038	0.999678
miR6475	Csa3M234000	Fatty acid oxidation complex subunit alpha	ko00360	Phenylalanine metabolism	0.99868	0.99621	0.997038	0.999678
			ko00362	Benzoate degradation	0.99868	0.99621	0.997038	0.999678
			ko00650	Butanoate metabolism	0.662017	0.373393	0.462275	0.742633
			ko01100	Metabolic pathways	0.99868	0.99621	0.997038	0.999678
			ko01120	Microbial metabolism in diverse environments	0.99868	0.99621	0.997038	0.999678
miR6475	Csa3M253500	Acetyl-coenzyme A synthetase	ko00010	Glycolysis / Gluconeogenesis	0.99868	0.99621	0.997038	0.999678
			ko00520	Amino sugar and nucleotide sugar metabolism	0.99868	0.99621	0.997038	0.999678
			ko00620	Pyruvate metabolism	0.99868	0.99621	0.997038	0.999678
			ko00640	Propanoate metabolism	0.662017	0.623871	0.736591	0.742633
			ko00680	Methane metabolism	0.816727	0.197671	0.223248	0.884599
			ko00720	Carbon fixation pathways in prokaryotes	0.662017	0.238392	0.223248	0.228015
			ko01100	Metabolic pathways	0.99868	0.99621	0.997038	0.999678
			ko01110	Biosynthesis of secondary metabolites	0.99868	0.99621	0.997038	0.999678
			ko01120	Microbial metabolism in diverse environments	0.99868	0.99621	0.997038	0.999678
			ko02020	Two-component system	0.662017	0.99621	0.997038	0.999678
miR6475	Csa3M305660	Chromodomain-helicase-DNA-binding protein 1-like
miR6475	Csa3M576850	Cyclic nucleotide-gated ion channel
miR6475	Csa3M686720	WGS project CAID00000000 data, contig chromosome 07	ko03008	Ribosome biogenesis in eukaryotes	0.288398	0.000684059	4.09636e-07	3.03807e-06
			ko03013	RNA transport	0.717003	0.623871	0.462275	0.757475
miR6475	Csa3M710220	Glycosylphosphatidylinositol anchor biosynthesis protein 11	ko00563	Glycosylphosphatidylinositol(GPI)-anchor biosynthesis	0.99868	0.99621	0.997038	0.999678
			ko01100	Metabolic pathways	0.99868	0.99621	0.997038	0.999678
miR6475	Csa3M779010	Harpin inducing protein 1-like 9	ko04130	SNARE interactions in vesicular transport	0.99868	0.99621	0.997038	0.999678
			ko04145	Phagosome	0.99868	0.99621	0.997038	0.999678
miR6475	Csa3M812210	Protein N-terminal glutamine amidohydrolase
miR6475	Csa3M820510	Amino acid transporter family protein	ko04721	Synaptic vesicle cycle	0.99868	0.99621	0.997038	0.999678
			ko04723	GABAergic synapse	0.99868	0.99621	0.997038	0.999678
			ko04727	Morphine addiction	0.99868	0.99621	0.997038	0.999678
			ko05032	Nicotine addiction	0.99868	0.99621	0.997038	0.999678
			ko05033	Retrograde endocannabinoid signaling	0.99868	0.99621	0.997038	0.999678
miR6475	Csa3M829270	Peroxidase	ko00592	alpha-Linolenic acid metabolism	0.99868	0.99621	0.997038	0.999678
miR6475	Csa3M846050	Gb|AAD25600.1
miR6475	Csa3M848220	Transcription factor
miR6475	Csa4M010420	homeodomain-like transcription factor superfamily protein
miR6475	Csa4M123320	Unknown protein
miR6475	Csa4M166960	30S ribosomal protein S5	ko03010	Ribosome	0.99868	0.99621	0.997038	0.999678
miR6475	Csa4M279830	Oligoribonuclease	ko03008	Ribosome biogenesis in eukaryotes	0.288398	0.000684059	4.09636e-07	3.03807e-06
miR6475	Csa4M280530	RNA helicase	ko04622	RIG-I-like receptor signaling pathway	0.99868	0.99621	0.997038	0.999678
miR6475	Csa4M337340	Auxin efflux carrier family protein
miR6475	Csa4M509540	Patellin-3
miR6475	Csa4M646360	Mitochondrial carrier protein
miR6475	Csa4M658570	Kelch-like protein
miR6475	Csa5M139870	ATPase family gene 2 protein
miR6475	Csa5M148500	GDSL lipase
miR6475	Csa5M149860	Putative uridine kinase
miR6475	Csa5M153150	Glutamate-cysteine ligase	ko00480	Glutathione metabolism	0.99868	0.99621	0.589239	0.999678
			ko01100	Metabolic pathways	0.99868	0.99621	0.997038	0.999678
miR6475	Csa5M166980	serine-threonine protein kinase	ko04011	MAPK signaling pathway - yeast	0.99868	0.99621	0.997038	0.999678
			ko04626	Plant-pathogen interaction	0.99868	0.99621	0.997038	0.999678
miR6475	Csa5M172800	MADS-box transcription factor 2
miR6475	Csa5M180300	Dual specificity protein phosphatase	ko04010	MAPK signaling pathway	0.99868	0.99621	0.997038	0.999678
			ko04726	Serotonergic synapse	0.99868	0.99621	0.997038	0.999678
			ko04810	Regulation of actin cytoskeleton	0.99868	0.99621	0.997038	0.999678
			ko05202	Transcriptional misregulation in cancer	0.717003	0.623871	0.52538	0.0370257
miR6475	Csa5M217170	Protein trichome birefringence-like 33
miR6475	Csa5M424880	Similarity to DNA repair protein	ko03420	Nucleotide excision repair	0.99868	0.99621	0.997038	0.999678
miR6475	Csa5M512940	Serine/threonine-protein phosphatase	ko04010	MAPK signaling pathway	0.99868	0.99621	0.997038	0.999678
miR6475	Csa5M523030	Altered inheritance of mitochondria protein 32
miR6475	Csa5M524850	L-aspartate oxidase	ko00250	Alanine, aspartate and glutamate metabolism	0.99868	0.99621	0.997038	0.999678
			ko00760	Nicotinate and nicotinamide metabolism	0.99868	0.935454	0.997038	0.742633
			ko01100	Metabolic pathways	0.99868	0.99621	0.997038	0.999678
miR6475	Csa5M527890	clp protease	ko04112	Cell cycle - Caulobacter	0.99868	0.99621	0.997038	0.999678
miR6475	Csa5M599290	AP-1 complex	ko04142	Lysosome	0.99868	0.99621	0.997038	0.999678
miR6475	Csa5M603280	Nucleobase ascorbate transporter	ko04977	Vitamin digestion and absorption	0.99868	0.00354768	0.00619589	0.000622307
miR6475	Csa5M604410	Myb-related protein-like
miR6475	Csa5M623710	Putative uncharacterized protein T14E10_70
miR6475	Csa5M634330	HI0933 family protein (Precursor)
miR6475	Csa5M637720	Pectinesterase	ko00040	Pentose and glucuronate interconversions	0.99868	0.99621	0.997038	0.999678
			ko00500	Starch and sucrose metabolism	0.99868	0.99621	0.997038	0.999678
			ko01100	Metabolic pathways	0.99868	0.99621	0.997038	0.999678
miR6475	Csa5M642130	Pollen allergen Phl p 11
miR6475	Csa6M00090	SWR1-complex protein 5
miR6475	Csa6M001760	Cytochrome P450	ko00905	Brassinosteroid biosynthesis	0.99868	0.99621	0.997038	0.999678
			ko01100	Metabolic pathways	0.99868	0.99621	0.997038	0.999678
			ko01110	Biosynthesis of secondary metabolites	0.99868	0.99621	0.997038	0.999678
miR6475	Csa6M128660	Protein of unknown function DUF789
miR6475	Csa6M151130	Stress responsive A/B barrel domain family protein
miR6475	Csa6M176410	Elongation factor 2
miR6475	Csa6M182120	Pentatricopeptide repeat protein
miR6475	Csa6M403620	Domain of unknown function DUF1338
miR6475	Csa6M410680	Outer envelope pore protein 37, chloroplastic
miR6475	Csa6M431760	E3 ubiquitin-protein ligase ICP0
miR6475	Csa6M486840	Cyclin-dependent protein kinase-like
miR6475	Csa6M497170	cDNA, clone: J065213I19, full insert sequence
miR6475	Csa6M502010	Unknown protein
miR6475	Csa6M525360	Multidrug resistance protein ABC transporter family	ko02010	ABC transporters	0.649373	0.777951	0.908625	0.999678
			ko04976	Bile secretion	0.99868	0.99621	0.997038	0.999678
miR6475	Csa7M033370	Nuclear protein DGCR14
miR6475	Csa7M212680	UPF0505 protein C16orf62-like	ko00900	Terpenoid backbone biosynthesis	0.0172503	0.000684059	4.80437e-05	0.00543791
			ko01110	Biosynthesis of secondary metabolites	0.99868	0.99621	0.997038	0.999678
miR6475	Csa7M214190	Cell differentiation protein rcd1	ko03018	RNA degradation	0.00635086	0.000975283	4.09636e-07	8.5197e-07
miR6475	Csa7M236800	Callose synthase 7
miR6475	Csa7M237890	Putative receptor-like protein kinase	ko04064	NF-kappa B signaling pathway	0.99868	0.99621	0.997038	0.844058
			ko04210	Apoptosis	0.99868	0.99621	0.997038	0.999678
			ko04620	Toll-like receptor signaling pathway	0.99868	0.99621	0.997038	0.999678
			ko04722	Neurotrophin signaling pathway	0.99868	0.99621	0.997038	0.999678
			ko05133	Pertussis	0.99868	0.99621	0.997038	0.999678
			ko05140	Leishmaniasis	0.99868	0.99621	0.997038	0.999678
			ko05142	Chagas disease (American trypanosomiasis)	0.99868	0.99621	0.997038	0.999678
			ko05145	Toxoplasmosis	0.99868	0.99621	0.997038	0.999678
			ko05152	Tuberculosis	0.99868	0.99621	0.997038	0.999678
			ko05162	Measles	0.99868	0.99621	0.997038	0.999678
			ko05164	Influenza A	0.99868	0.99621	0.997038	0.999678
miR6475	Csa7M325180	Protein FAM188A	ko03013	RNA transport	0.717003	0.623871	0.462275	0.757475
			ko03015	mRNA surveillance pathway	0.717003	0.283175	0.0780155	0.208421
			ko04120	Ubiquitin mediated proteolysis	0.99868	0.99621	0.997038	0.999678
			ko05164	Influenza A	0.99868	0.99621	0.997038	0.999678
miR6475	Csa7M325200	ATP-dependent RNA helicase	ko03040	Spliceosome	0.99868	0.99621	0.997038	0.999678
			ko05202	Transcriptional misregulation in cancer	0.717003	0.623871	0.52538	0.0370257
miR6475	Csa7M330380	Unknown protein
miR6475	Csa7M330400	CLIP-associating protein
miR6475	Csa7M433170	Polygalacturonase	ko00040	Pentose and glucuronate interconversions	0.99868	0.99621	0.997038	0.999678
			ko00500	Starch and sucrose metabolism	0.99868	0.99621	0.997038	0.999678
			ko01100	Metabolic pathways	0.99868	0.99621	0.997038	0.999678
miR6475	CsaUNM013090	Subtilisin-like protease
miR170-5P	No target gene was predicted
miR2275b-5p	No target gene was predicted
miR5222	No target gene was predicted
The significantly enriched pathways whose p-value less than 0.05 are marked in blue.
